# Supplementary material for: Method for reconstructing mortality by educational groups
Source: Popul Health Metr. 2021 Aug 26;19:34. doi: 10.1186/s12963-021-00264-1 (PMC8393442; doi:10.1186/s12963-021-00264-1)
Supplement: Supplementary file 1 — Additional file 1. Estimated life tables by country, sex and educational attainment. [file 12963_2021_264_MOESM1_ESM.txt]

Country	Period	Sex	Education	AgeGrp	mx	ax	qx	px	lx	dx	Lx	Tx	ex
Denmark	1991-1995	Female	Middle	30-34	0.000495033984083007	2.5	0.00247211047367285	0.997527889526327	1e+05	247.21104736728	499381.972381582	4987991.27018325	49.8799127018325
Denmark	1991-1995	Female	Middle	35-39	0.000881645458829214	2.5	0.00439853242879268	0.995601467571207	99752.7889526327	438.765877070662	497667.030070487	4488609.29780167	44.9973313521396
Denmark	1991-1995	Female	Middle	40-44	0.00163783269583278	2.5	0.00815576901627759	0.991844230983722	99314.0230755621	809.982232281545	494545.159797106	3990942.26773118	40.1850830742675
Denmark	1991-1995	Female	Middle	45-49	0.00249469287891641	2.5	0.0123961529086144	0.987603847091386	98504.0408432805	1221.0711524097	489467.526335378	3496397.10793407	35.4949612016102
Denmark	1991-1995	Female	Middle	50-54	0.00405163451356729	2.5	0.0200550334040599	0.97994496659594	97282.9696908708	1951.01320679656	481537.315437363	3006929.58159869	30.9091055829566
Denmark	1991-1995	Female	Middle	55-59	0.00639391465428274	2.5	0.0314665865984829	0.968533413401517	95331.9564840743	2999.77126430892	469160.354259599	2525392.26616133	26.4905112545677
Denmark	1991-1995	Female	Middle	60-64	0.0106729971007619	2.5	0.0519780807411751	0.948021919258825	92332.1852197653	4799.24977836211	449662.801652921	2056231.91190173	22.2699366099434
Denmark	1991-1995	Female	Middle	65-69	0.0168857772153876	2.5	0.0810091307416487	0.918990869258351	87532.9354414032	7090.96701137294	419937.259678584	1606569.11024881	18.3538813378912
Denmark	1991-1995	Female	Middle	70-74	0.0263157867739044	2.5	0.123456778239652	0.876543221760348	80441.9684300303	9931.10625762737	377382.076506083	1186631.85057023	14.7514024548315
Denmark	1991-1995	Female	Middle	75-79	0.042033451137947	2.5	0.190182218244969	0.809817781755031	70510.8621724029	13409.9121783129	319029.530416232	809249.774064143	11.4769519068634
Denmark	1991-1995	Female	Middle	80-84	0.0717614525011513	2.5	0.304227707120586	0.695772292879414	57100.94999409	17371.6910911093	242075.522242677	490220.243647911	8.58515039940051
Denmark	1991-1995	Female	Middle	85-89	0.12582920767035	2.5	0.478593451390149	0.521406548609851	39729.2589029808	19014.1631395504	151110.886666028	248144.721405234	6.24589353683153
Denmark	1991-1995	Female	Middle	90+	0.213483222827435	4.68420884206123	1	0	20715.0957634304	20715.0957634304	97033.8347392059	97033.8347392059	4.68420884206123
Denmark	1991-1995	Female	High	30-34	0.000404373883741278	2.5	0.0020198275049747	0.997980172495025	1e+05	201.982750497482	499495.043123756	5111936.61551691	51.1193661551691
Denmark	1991-1995	Female	High	35-39	0.000688994356655525	2.5	0.00343904807149381	0.996560951928506	99798.0172495025	343.210178760812	498132.060800611	4612441.57239315	46.2177676422339
Denmark	1991-1995	Female	High	40-44	0.00131664938581125	2.5	0.00656164845304222	0.993438351546958	99454.8070707417	652.587480963339	495642.5666513	4114309.51159254	41.3686339833333
Denmark	1991-1995	Female	High	45-49	0.00200137629416334	2.5	0.00995706190169281	0.990042938098307	98802.2195897784	983.779816480062	491551.648407692	3618666.94494124	36.6253608468085
Denmark	1991-1995	Female	High	50-54	0.00334146191954774	2.5	0.0165688987372899	0.98343110126271	97818.4397732983	1620.74382324348	485040.339308383	3127115.29653355	31.9685664970826
Denmark	1991-1995	Female	High	55-59	0.00601599316326982	2.5	0.0296342669479556	0.970365733052044	96197.6959500548	2850.74820156219	473861.609246369	2642074.95722517	27.4650544499207
Denmark	1991-1995	Female	High	60-64	0.0092524539995396	2.5	0.0452163641738359	0.954783635826164	93346.9477484926	4220.80958391186	456182.714782684	2168213.3479788	23.2274691382591
Denmark	1991-1995	Female	High	65-69	0.0145522054422473	2.5	0.0702068653897179	0.929793134610282	89126.1381645808	6257.26678482612	429987.523860838	1712030.63319612	19.2090745594146
Denmark	1991-1995	Female	High	70-74	0.023116402809832	2.5	0.109267344193326	0.890732655806674	82868.8713797547	9054.86149196413	391707.203168863	1282043.10933528	15.4707441767873
Denmark	1991-1995	Female	High	75-79	0.037605135555858	2.5	0.171867889567114	0.828132110432886	73814.0098877905	12686.2580999006	337354.404189201	890335.906166415	12.0618823922433
Denmark	1991-1995	Female	High	80-84	0.0653451358875111	2.5	0.280845896295377	0.719154103704623	61127.7517878899	17167.4782393913	262720.063340971	552981.501977214	9.04632488196247
Denmark	1991-1995	Female	High	85-89	0.116528234441008	2.5	0.451197927513549	0.548802072486451	43960.2735484986	19834.7843180113	170214.406947465	290261.438636243	6.60281238505069
Denmark	1991-1995	Female	High	90+	0.200966978450851	4.97594185725671	1	0	24125.4892304873	24125.4892304873	120047.031688778	120047.031688778	4.97594185725671
Denmark	1991-1995	Female	Low	30-34	0.000965747983957712	2.5	0.00481710963499232	0.995182890365008	1e+05	481.710963499223	498795.722591252	4774694.30738021	47.7469430738021
Denmark	1991-1995	Female	Low	35-39	0.00154730373150506	2.5	0.00770670711583047	0.99229329288417	99518.2890365008	766.958306272878	495674.049416822	4275898.58478896	42.9659575761061
Denmark	1991-1995	Female	Low	40-44	0.00227104493214837	2.5	0.0112911180695664	0.988708881930434	98751.3307302279	1115.01293480179	490969.121314135	3780224.53537214	38.2802389336816
Denmark	1991-1995	Female	Low	45-49	0.00363004202032927	2.5	0.0179869764012583	0.982013023598742	97636.3177954261	1756.18214409209	483791.1336169	3289255.414058	33.6888515290987
Denmark	1991-1995	Female	Low	50-54	0.00551603861136519	2.5	0.0272050330253477	0.972794966974652	95880.135651334	2608.42225686935	472879.622614497	2805464.2804411	29.2601200591029
Denmark	1991-1995	Female	Low	55-59	0.00847141418331069	2.5	0.0414786146063526	0.958521385393647	93271.7133944647	3868.78145356318	456686.613338415	2332584.65782661	25.0084894223144
Denmark	1991-1995	Female	Low	60-64	0.013412632979068	2.5	0.0648873880917284	0.935112611908272	89402.9319409015	5801.12274138766	432511.852851038	1875898.04448819	20.982511465376
Denmark	1991-1995	Female	Low	65-69	0.0197077530431963	2.5	0.0939117893357951	0.906088210664205	83601.8091995138	7851.19549363607	398381.057263479	1443386.19163715	17.2650114328572
Denmark	1991-1995	Female	Low	70-74	0.0302681406639832	2.5	0.140694315025388	0.859305684974612	75750.6137058778	10657.6807081012	352108.866759136	1045005.13437368	13.7953355524114
Denmark	1991-1995	Female	Low	75-79	0.048188839568648	2.5	0.215038105879774	0.784961894120226	65092.9329977765	13997.4610180009	290471.01244388	692896.26761454	10.6447234085797
Denmark	1991-1995	Female	Low	80-84	0.0796983065887721	2.5	0.332285127940193	0.667714872059807	51095.4719797756	16978.2654439643	213031.696288967	402425.255170659	7.87594750724576
Denmark	1991-1995	Female	Low	85-89	0.137320544257748	2.5	0.511130816512671	0.488869183487329	34117.2065358113	17438.3556337807	126990.143594605	189393.558881692	5.55126219618521
Denmark	1991-1995	Female	Low	90+	0.267274648755993	3.74146970037904	1	0	16678.8509020306	16678.8509020306	62403.4152870873	62403.4152870873	3.74146970037904
Denmark	1991-1995	Male	Middle	30-34	0.0011670865057147	2.5	0.00581845592508781	0.994181544074912	1e+05	581.845592508776	498545.386018728	4457364.83459077	44.5736483459077
Denmark	1991-1995	Male	Middle	35-39	0.00162004148899695	2.5	0.00806753309914857	0.991932466900851	99418.1544074912	802.059251338695	495085.623909109	3958819.44857204	39.8198847299638
Denmark	1991-1995	Male	Middle	40-44	0.00264934197021633	2.5	0.0131595494841876	0.986840450515812	98616.0951561525	1297.74338414475	489836.117320401	3463733.82466294	35.1234128585027
Denmark	1991-1995	Male	Middle	45-49	0.00396739811253524	2.5	0.0196421697942566	0.980357830205743	97318.3517720078	1911.54358960297	481812.899886032	2973897.70734253	30.5584471293721
Denmark	1991-1995	Male	Middle	50-54	0.00628112785654882	2.5	0.0309201064282099	0.96907989357179	95406.8081824048	2949.98866297575	469659.069254585	2492084.8074565	26.1206181711055
Denmark	1991-1995	Male	Middle	55-59	0.0108806755590229	2.5	0.0529627028295709	0.947037297170429	92456.8195194291	4896.7630567748	450042.189955208	2022425.73820192	21.8742732955131
Denmark	1991-1995	Male	Middle	60-64	0.0188464240566639	2.5	0.0899920494682998	0.9100079505317	87560.0564626543	7879.7089326343	418101.009981686	1572383.54824671	17.9577722053818
Denmark	1991-1995	Male	Middle	65-69	0.0296870585756275	2.5	0.138179905506288	0.861820094493712	79680.34753002	11010.2228924063	370876.180419084	1154282.53826502	14.4864144553353
Denmark	1991-1995	Male	Middle	70-74	0.0471896187527716	2.5	0.211049705869225	0.788950294130775	68670.1246376137	14492.8096067714	307118.59917114	783406.357845941	11.4082559479852
Denmark	1991-1995	Male	Middle	75-79	0.0736976179647358	2.5	0.311158913069401	0.688841086930599	54177.3150308423	16857.7544580154	228742.189009173	476287.758674801	8.79127654081155
Denmark	1991-1995	Male	Middle	80-84	0.113847475523913	2.5	0.443117776954476	0.556882223045524	37319.5605728269	16536.9607179489	145255.401069262	247545.569665628	6.63313195187702
Denmark	1991-1995	Male	Middle	85-89	0.176111501065705	2.5	0.611379917741373	0.388620082258627	20782.5998548779	12706.0641897271	72147.8388000718	102290.168596366	4.92191397181509
Denmark	1991-1995	Male	Middle	90+	0.267946629199969	3.73208650911484	1	0	8076.53566515079	8076.53566515079	30142.3297962941	30142.3297962941	3.73208650911484
Denmark	1991-1995	Male	High	30-34	0.000694905754492837	2.5	0.00346850306561476	0.996531496934385	1e+05	346.850306561479	499132.874233596	4740437.41892714	47.4043741892714
Denmark	1991-1995	Male	High	35-39	0.00102440835295575	2.5	0.00510895761763275	0.994891042382367	99653.1496934385	509.123718247385	496992.939171574	4241304.54469354	42.5606672517728
Denmark	1991-1995	Male	High	40-44	0.00164121107374666	2.5	0.00817252327946652	0.991827476720534	99144.0259751911	810.256860302281	493694.4877252	3744311.60552197	37.7663865138875
Denmark	1991-1995	Male	High	45-49	0.0026618662335549	2.5	0.0132213475214509	0.986778652478549	98333.7691148889	1300.10493456206	488418.583238039	3250617.11779677	33.0569767339935
Denmark	1991-1995	Male	High	50-54	0.00418152835502715	2.5	0.0206913382313412	0.979308661768659	97033.6641803268	2007.75636538152	480148.92998818	2762198.53455873	28.4663941931068
Denmark	1991-1995	Male	High	55-59	0.0075299473859116	2.5	0.0369540812115145	0.963045918788486	95025.9078149453	3511.59511459137	466350.551288248	2282049.60457055	24.0150255550796
Denmark	1991-1995	Male	High	60-64	0.0136794100846829	2.5	0.066135320014514	0.933864679985486	91514.3127003539	6052.32835634622	442440.742610904	1815699.0532823	19.8406019747693
Denmark	1991-1995	Male	High	65-69	0.02263886189394	2.5	0.107130999702631	0.892869000297369	85461.9843440077	9155.62781934417	404420.852171678	1373258.3106714	16.0686452720739
Denmark	1991-1995	Male	High	70-74	0.0372877901156209	2.5	0.170541190302898	0.829458809697102	76306.3565246635	13013.3768693934	348998.340449834	968837.458499718	12.6966808877393
Denmark	1991-1995	Male	High	75-79	0.0602424483486605	2.5	0.261785711269393	0.738214288730607	63292.9796552701	16569.1976974141	275041.904032815	619839.118049884	9.79317329387688
Denmark	1991-1995	Male	High	80-84	0.0961288256531273	2.5	0.387515583383323	0.612484416616677	46723.781957856	18106.1936232738	188353.425731096	344797.214017069	7.37947999004167
Denmark	1991-1995	Male	High	85-89	0.153414889767357	2.5	0.554429931698618	0.445570068301382	28617.5883345823	15866.4475457216	103421.822808607	156443.788285973	5.46670063378199
Denmark	1991-1995	Male	High	90+	0.240487893537329	4.15821347715692	1	0	12751.1407888607	12751.1407888607	53021.9654773656	53021.9654773656	4.15821347715692
Denmark	1991-1995	Male	Low	30-34	0.00260496877731555	2.5	0.0129405694382097	0.98705943056179	1e+05	1294.05694382096	496764.857640448	4226408.05881372	42.2640805881372
Denmark	1991-1995	Male	Low	35-39	0.00337903134870526	2.5	0.0167536291482847	0.983246370851715	98705.943056179	1653.68276469492	489395.508369158	3729643.20117328	37.7853965596634
Denmark	1991-1995	Male	Low	40-44	0.00460697865126093	2.5	0.0227726109253878	0.977227389074612	97052.2602914841	2210.13336304744	479735.968049802	3240247.69280412	33.3866278134321
Denmark	1991-1995	Male	Low	45-49	0.00573924527649226	2.5	0.0282903137584398	0.97170968624156	94842.1269284367	2683.11352832326	467502.850821375	2760511.72475432	29.1063877852219
Denmark	1991-1995	Male	Low	50-54	0.00833350054801753	2.5	0.0408171288264778	0.959182871173522	92159.0134001134	3761.66632247351	451390.901194383	2293008.87393294	24.8810050079173
Denmark	1991-1995	Male	Low	55-59	0.0133529722425354	2.5	0.0646080862566075	0.935391913743393	88397.3470776399	5711.18342484743	427708.776826081	1841617.97273856	20.8334077166485
Denmark	1991-1995	Male	Low	60-64	0.0212962253023384	2.5	0.101098581109078	0.898901418890922	82686.1636527925	8359.45382265032	392532.183707337	1413909.19591248	17.0997072962488
Denmark	1991-1995	Male	Low	65-69	0.0333736334216257	2.5	0.154017830564033	0.845982169435967	74326.7098301422	11447.6386010009	343014.452648208	1021377.01220514	13.7417223840431
Denmark	1991-1995	Male	Low	70-74	0.0522795064845096	2.5	0.231182292078052	0.768817707921948	62879.0712291413	14536.527810492	278054.036619476	678362.559556932	10.7883679942547
Denmark	1991-1995	Male	Low	75-79	0.0806141330780555	2.5	0.335463015046056	0.664536984953944	48342.5434186493	16217.135370215	201169.878667709	400308.522937456	8.280667392089
Denmark	1991-1995	Male	Low	80-84	0.122952961958241	2.5	0.470225702509966	0.529774297490034	32125.4080484343	15106.1925679943	122861.558822186	199138.644269747	6.19878956773133
Denmark	1991-1995	Male	Low	85-89	0.202424064809194	2.5	0.672031801629	0.327968198371	17019.21548044	11437.4540416322	56502.4422981193	76277.0854475612	4.48182147615592
Denmark	1991-1995	Male	Low	90+	0.28226863041851	3.5427245263398	1	0	5581.76143880774	5581.76143880774	19774.6431494419	19774.6431494419	3.5427245263398
Denmark	1996-2000	Female	Middle	30-34	0.000374405122717862	2.5	0.00187027501222564	0.998129724987774	1e+05	187.027501222561	499532.431246944	5081047.53880945	50.8104753880945
Denmark	1996-2000	Female	Middle	35-39	0.000653699761074029	2.5	0.00326316597831922	0.996736834021681	99812.9724987774	325.706296052915	498250.596753755	4581515.1075625	45.9009985662798
Denmark	1996-2000	Female	Middle	40-44	0.00129527895716385	2.5	0.00645549063288188	0.993544509367118	99487.2662027245	642.239115062723	495830.733225966	4083264.51080875	41.0430868859971
Denmark	1996-2000	Female	Middle	45-49	0.00226279603841496	2.5	0.0112503371462613	0.988749662853739	98845.0270876618	1112.03987996753	491445.03573839	3587433.77758278	36.2935180785699
Denmark	1996-2000	Female	Middle	50-54	0.00363200678088461	2.5	0.0179966242511401	0.98200337574886	97732.9872076943	1758.86384771836	484267.776419175	3095988.74184439	31.6780324668175
Denmark	1996-2000	Female	Middle	55-59	0.00572241947743804	2.5	0.0282085445749259	0.971791455425074	95974.1233599759	2707.2903368393	473102.390957781	2611720.96542522	27.2127618777957
Denmark	1996-2000	Female	Middle	60-64	0.00985555830825776	2.5	0.0480928371396894	0.951907162860311	93266.8330231366	4485.46661111632	455120.498587892	2138618.57446744	22.9301082190377
Denmark	1996-2000	Female	Middle	65-69	0.0163371915370167	2.5	0.0784805771336629	0.921519422866337	88781.3664120203	6967.61287473055	426487.799873275	1683498.07587954	18.9622906688178
Denmark	1996-2000	Female	Middle	70-74	0.0243251350486125	2.5	0.11465328371757	0.88534671628243	81813.7535372897	9380.21549631025	385618.228945673	1257010.27600627	15.3642904971148
Denmark	1996-2000	Female	Middle	75-79	0.0388515992713682	2.5	0.177060306198606	0.822939693801394	72433.5380409795	12825.1044245842	330104.929143437	871392.047060597	12.0302289606177
Denmark	1996-2000	Female	Middle	80-84	0.0662199530415293	2.5	0.284071724556287	0.715928275443713	59608.4336163953	16933.0705355084	255709.491743205	541287.11791716	9.08071366881681
Denmark	1996-2000	Female	Middle	85-89	0.114111838478509	2.5	0.443918345923401	0.556081654076599	42675.3630808869	18944.3765905479	166015.873928065	285577.626173954	6.69186166343027
Denmark	1996-2000	Female	Middle	90+	0.198483093837016	5.03821247778992	1	0	23730.986490339	23730.986490339	119561.75224589	119561.75224589	5.03821247778992
Denmark	1996-2000	Female	High	30-34	0.000389401639988371	2.5	0.00194511462288157	0.998054885377118	1e+05	194.511462288167	499513.72134428	5232860.14187414	52.3286014187414
Denmark	1996-2000	Female	High	35-39	0.000505930882625055	2.5	0.0025264588791986	0.997473541120801	99805.4885377118	252.154462708844	498397.056531787	4733346.42052986	47.4257126524795
Denmark	1996-2000	Female	High	40-44	0.00103697943538753	2.5	0.00517149035406898	0.994828509645931	99553.334075003	514.839106884276	496479.572607804	4234949.36399807	42.5395031050139
Denmark	1996-2000	Female	High	45-49	0.00178056948859858	2.5	0.00886339272635783	0.991136607273642	99038.4949681187	877.817075929866	492997.932150769	3738469.79139027	37.7476434046551
Denmark	1996-2000	Female	High	50-54	0.00288259516492704	2.5	0.0143098520488184	0.985690147951182	98160.6778921888	1404.66477764893	487291.727516822	3245471.8592395	33.0628509188175
Denmark	1996-2000	Female	High	55-59	0.00475474948143513	2.5	0.0234944715906451	0.976505528409355	96756.0131145399	2273.23140134364	478096.987069341	2758180.13172268	28.5065500627598
Denmark	1996-2000	Female	High	60-64	0.00780634325528995	2.5	0.0382845602301145	0.961715439769885	94482.7817131963	3617.23174720764	463370.829197962	2280083.14465334	24.13226096131
Denmark	1996-2000	Female	High	65-69	0.0137734623157904	2.5	0.0665748945749379	0.933425105425062	90865.5499659886	6049.36440947944	439204.338806245	1816712.31545538	19.9934113218418
Denmark	1996-2000	Female	High	70-74	0.0207721933034344	2.5	0.0987336788600703	0.90126632113993	84816.1855565092	8374.21402687251	403145.392715365	1377507.97664913	16.2410979415168
Denmark	1996-2000	Female	High	75-79	0.0339831420833845	2.5	0.156610424636518	0.843389575363482	76441.9715296367	11971.609621309	352280.833594911	974362.583933766	12.7464345102089
Denmark	1996-2000	Female	High	80-84	0.0592455951436633	2.5	0.25801268763451	0.74198731236549	64470.3619083277	16634.1713487372	280766.381169796	622081.750338855	9.64911211795912
Denmark	1996-2000	Female	High	85-89	0.104298194332241	2.5	0.413636992971373	0.586363007028627	47836.1905595905	19786.8180182746	189713.907752266	341315.369169059	7.13508674449893
Denmark	1996-2000	Female	High	90+	0.185020462726284	5.40480758325302	1	0	28049.3725413159	28049.3725413159	151601.461416793	151601.461416793	5.40480758325302
Denmark	1996-2000	Female	Low	30-34	0.00102939079947425	2.5	0.00513374242931223	0.994866257570688	1e+05	513.374242931226	498716.564392672	4814353.76698777	48.1435376698777
Denmark	1996-2000	Female	Low	35-39	0.0016340711580239	2.5	0.00813711423093372	0.991862885769066	99486.6257570688	809.534038235419	495409.293689755	4315637.2025951	43.3790689929843
Denmark	1996-2000	Female	Low	40-44	0.00235899170300277	2.5	0.0117258058184222	0.988274194181578	98677.0917188334	1157.06841622168	490492.787553613	3820227.90890534	38.7144355631249
Denmark	1996-2000	Female	Low	45-49	0.00369582558815498	2.5	0.0183099519682694	0.981690048031731	97520.0233026117	1785.58694261534	483136.14915652	3329735.12135173	34.1441173677668
Denmark	1996-2000	Female	Low	50-54	0.00520239070489209	2.5	0.0256779862322233	0.974322013767777	95734.4363599963	2458.26753880164	472526.512952978	2846598.97219521	29.7343263346844
Denmark	1996-2000	Female	Low	55-59	0.00770332022185666	2.5	0.0377888520390994	0.962211147960901	93276.1688211947	3524.79934235818	457568.845750078	2374072.45924223	25.4520794458571
Denmark	1996-2000	Female	Low	60-64	0.0127869310738379	2.5	0.0619541468552483	0.938045853144752	89751.3694788365	5560.46952515148	434855.673581304	1916503.61349215	21.3534748786654
Denmark	1996-2000	Female	Low	65-69	0.0200356946445195	2.5	0.0953999619554994	0.904600038044501	84190.899953685	8031.80865258082	400874.978136973	1481647.93991085	17.5986708863539
Denmark	1996-2000	Female	Low	70-74	0.0297600615127998	2.5	0.138496171133452	0.861503828866548	76159.0913011042	10547.7425422059	354426.100150006	1080772.96177387	14.190990770897
Denmark	1996-2000	Female	Low	75-79	0.0464572857480224	2.5	0.208115254162266	0.791884745837734	65611.3487588983	13654.7225228872	293919.937487274	726346.861623868	11.0704455153478
Denmark	1996-2000	Female	Low	80-84	0.0771252570023209	2.5	0.323291445466052	0.676708554533948	51956.6262360111	16797.1327973794	217790.299186607	432426.924136595	8.32284456216057
Denmark	1996-2000	Female	Low	85-89	0.129489249446625	2.5	0.489110022845434	0.510889977154566	35159.4934386317	17196.860639003	132805.315595651	214636.624949988	6.10465635190734
Denmark	1996-2000	Female	Low	90+	0.219508070216119	4.55564116169142	1	0	17962.6327996287	17962.6327996287	81831.3093543367	81831.3093543367	4.55564116169142
Denmark	1996-2000	Male	Middle	30-34	0.000894884996771168	2.5	0.00446443708942994	0.99553556291057	1e+05	446.443708942985	498883.890727643	4553935.70079429	45.5393570079429
Denmark	1996-2000	Male	Middle	35-39	0.00123305043214014	2.5	0.00614630539937877	0.993853694600621	99553.556291057	611.886560559084	496238.065053887	4055051.81006665	40.7323651825276
Denmark	1996-2000	Male	Middle	40-44	0.00240627038630171	2.5	0.011959408008189	0.988040591991811	98941.6697304979	1183.28379731852	491750.139159193	3558813.74501276	35.9688062138675
Denmark	1996-2000	Male	Middle	45-49	0.00383725667103321	2.5	0.0190039755255125	0.980996024474488	97758.3859331794	1857.79797368775	484147.434731678	3067063.60585357	31.3739182227292
Denmark	1996-2000	Male	Middle	50-54	0.00586089110044464	2.5	0.0288812804040001	0.971118719596	95900.5879594917	2769.73177176654	472578.610368042	2582916.17112189	26.9332673144081
Denmark	1996-2000	Male	Middle	55-59	0.00930585522421762	2.5	0.0454714004475693	0.954528599552431	93130.8561877251	4234.79045573705	455067.304799283	2110337.56075385	22.659917959951
Denmark	1996-2000	Male	Middle	60-64	0.0162358515432666	2.5	0.0780127491808758	0.921987250819124	88896.0657319881	6935.02647911622	427142.76246215	1655270.25595457	18.6202869871095
Denmark	1996-2000	Male	Middle	65-69	0.0271617131018787	2.5	0.127172975801792	0.872827024198208	81961.0392528719	10423.2292615952	383747.123110371	1228127.49349242	14.9842840535893
Denmark	1996-2000	Male	Middle	70-74	0.0432798011102543	2.5	0.195270801881133	0.804729198118867	71537.8099912766	13969.2455218167	322765.936151841	844380.370382045	11.8032739677803
Denmark	1996-2000	Male	Middle	75-79	0.0692060621648706	2.5	0.294992191045276	0.705007808954724	57568.5644694599	16982.2769681772	245387.129926856	521614.434230204	9.06075110674195
Denmark	1996-2000	Male	Middle	80-84	0.108543491647549	2.5	0.426879877258466	0.573120122741534	40586.2875012827	17325.4694269244	159617.763939103	276227.304303348	6.80592686124883
Denmark	1996-2000	Male	Middle	85-89	0.170336850981543	2.5	0.597320165051217	0.402679834948783	23260.8180743583	13894.155691402	81568.7011432865	116609.540364245	5.01313152407095
Denmark	1996-2000	Male	Middle	90+	0.267307022069092	3.7410165743477	1	0	9366.66238295628	9366.66238295628	35040.8392209585	35040.8392209585	3.7410165743477
Denmark	1996-2000	Male	High	30-34	0.000545095919456627	2.5	0.00272177053225606	0.997278229467744	1e+05	272.177053225605	499319.557366936	4874920.98462927	48.7492098462927
Denmark	1996-2000	Male	High	35-39	0.000580912380985576	2.5	0.00290034978218373	0.997099650217816	99727.8229467744	289.245569561346	497916.000809969	4375601.42726233	43.8754331336163
Denmark	1996-2000	Male	High	40-44	0.0013731141092269	2.5	0.00684208314388108	0.993157916856119	99438.577377213	680.367014124145	495491.969350755	3877685.42645236	38.9957854258377
Denmark	1996-2000	Male	High	45-49	0.00220505141341355	2.5	0.0109648121308504	0.98903518786915	98758.2103630889	1082.86522301027	491083.888757919	3382193.45710161	34.2472129118867
Denmark	1996-2000	Male	High	50-54	0.00386168955433255	2.5	0.019123822111446	0.980876177888554	97675.3451400786	1867.92592513296	483706.910887561	2891109.56834369	29.5991743279481
Denmark	1996-2000	Male	High	55-59	0.00614161263704495	2.5	0.030243700452992	0.969756299547008	95807.4192149457	2897.57088791103	471793.168854951	2407402.65745613	25.1275180688781
Denmark	1996-2000	Male	High	60-64	0.0111139456286795	2.5	0.0540674708160725	0.945932529183928	92909.8483270346	5023.40051294767	451990.740352804	1935609.48860118	20.8332003921479
Denmark	1996-2000	Male	High	65-69	0.0201816212078326	2.5	0.0960614181544614	0.903938581845539	87886.447814087	8442.49681357926	418325.997036487	1483618.74824837	16.8810867334949
Denmark	1996-2000	Male	High	70-74	0.0321376400485899	2.5	0.148737981005202	0.851262018994798	79443.9510005077	11816.3328748917	367678.922815309	1065292.75121188	13.4093626738816
Denmark	1996-2000	Male	High	75-79	0.0537440275621267	2.5	0.236891393814624	0.763108606185376	67627.618125616	16020.4007181403	298087.088832729	697613.828396576	10.3155167627046
Denmark	1996-2000	Male	High	80-84	0.0879146065342536	2.5	0.360368824203592	0.639631175796408	51607.2174074757	18597.6322575512	211542.006393501	399526.739563846	7.74168342403154
Denmark	1996-2000	Male	High	85-89	0.14360061842575	2.5	0.528331328399195	0.471668671600805	33009.5851499245	17439.997972166	121447.930819208	187984.733170346	5.69485294397211
Denmark	1996-2000	Male	High	90+	0.233999630694489	4.27351101808192	1	0	15569.5871777585	15569.5871777585	66536.8023511381	66536.8023511381	4.27351101808192
Denmark	1996-2000	Male	Low	30-34	0.0026483197322269	2.5	0.0131545053211105	0.986845494678889	1e+05	1315.45053211105	496711.373669722	4297369.60894531	42.9736960894531
Denmark	1996-2000	Male	Low	35-39	0.00292090890530651	2.5	0.0144986712813803	0.98550132871862	98684.549467889	1430.79484328603	489845.76023123	3800658.23527559	38.5132045063679
Denmark	1996-2000	Male	Low	40-44	0.00441476896367735	2.5	0.0218328770484337	0.978167122951566	97253.7546246029	2123.3292672175	480960.449954971	3310812.47504436	34.0430298842858
Denmark	1996-2000	Male	Low	45-49	0.00613374768085069	2.5	0.0302055552678214	0.969794444732179	95130.4253573854	2873.46732078386	468468.458484967	2829852.02508939	29.7470763371258
Denmark	1996-2000	Male	Low	50-54	0.00801457608308646	2.5	0.0392857341520779	0.960714265847922	92256.9580366016	3624.38232710534	452223.834365244	2361383.56660442	25.5957232588091
Denmark	1996-2000	Male	Low	55-59	0.0126069451166796	2.5	0.061108739277835	0.938891260722165	88632.5757094962	5416.22496055458	429622.316146095	1909159.73223918	21.5401585360294
Denmark	1996-2000	Male	Low	60-64	0.0190136942260065	2.5	0.0907545241982042	0.909245475801796	83216.3507489416	7552.26031773108	397201.102950381	1479537.41609308	17.7794075656688
Denmark	1996-2000	Male	Low	65-69	0.0307755588207727	2.5	0.142884424107158	0.857115575892842	75664.0904312106	10811.2199868555	351292.402188914	1082336.3131427	14.3044911658153
Denmark	1996-2000	Male	Low	70-74	0.0476518717817658	2.5	0.212897006739185	0.787102993260815	64852.8704443551	13806.9819960474	289746.897231657	731043.910953788	11.272344708027
Denmark	1996-2000	Male	Low	75-79	0.0753111379290499	2.5	0.316891955266117	0.683108044733883	51045.8884483077	16176.0313986803	214789.363744838	441297.013722131	8.64510398656331
Denmark	1996-2000	Male	Low	80-84	0.116703998553163	2.5	0.451724774261274	0.548275225738726	34869.8570496274	15751.5783042658	134970.339487472	226507.649977293	6.49580093359498
Denmark	1996-2000	Male	Low	85-89	0.180896846049887	2.5	0.622819171011136	0.377180828988864	19118.2787453615	11907.2305193459	65823.317428443	91537.3104898209	4.78794726811008
Denmark	1996-2000	Male	Low	90+	0.280432844825122	3.56591611308441	1	0	7211.04822601565	7211.04822601565	25713.9930613779	25713.9930613779	3.56591611308441
Denmark	2001-2005	Female	Middle	30-34	0.0003710420839099	2.5	0.00185349111153817	0.998146508888462	1e+05	185.349111153817	499536.627222115	5159115.37700473	51.5911537700473
Denmark	2001-2005	Female	Middle	35-39	0.000672779897022988	2.5	0.00335825107558292	0.996641748924417	99814.6508888462	335.202658706403	498235.247797465	4659578.74978261	46.6823127495735
Denmark	2001-2005	Female	Middle	40-44	0.00102147356316975	2.5	0.00509435843469287	0.994905641565307	99479.4482301398	506.783966169809	496130.281235274	4161343.50198515	41.8311880093879
Denmark	2001-2005	Female	Middle	45-49	0.00218721344086404	2.5	0.0108765936249022	0.989123406375098	98972.66426397	1076.48544917308	492172.107696917	3665213.22074987	37.0325811476024
Denmark	2001-2005	Female	Middle	50-54	0.00352479304583674	2.5	0.017470019719142	0.982529980280858	97896.1788147969	1710.24817432315	485205.273638177	3173041.11305295	32.4123081357017
Denmark	2001-2005	Female	Middle	55-59	0.00519321190575096	2.5	0.0256332621236454	0.974366737876355	96185.9306404737	2465.55917271406	474765.755270584	2687835.83941478	27.9441683572355
Denmark	2001-2005	Female	Middle	60-64	0.00791413608382653	2.5	0.038802950835713	0.961197049164287	93720.3714677597	3636.62696636823	459510.289922878	2213070.08414419	23.6135436670298
Denmark	2001-2005	Female	Middle	65-69	0.0131913535526366	2.5	0.0638510628996312	0.936148937100369	90083.7445013915	5751.94283639264	436038.865415976	1753559.79422132	19.4658848155921
Denmark	2001-2005	Female	Middle	70-74	0.0227496825435881	2.5	0.107627201074208	0.892372798925792	84331.8016649988	9076.39577474903	398968.018888121	1317520.92880534	15.6230615591386
Denmark	2001-2005	Female	Middle	75-79	0.037939374513581	2.5	0.173263135134721	0.826736864865279	75255.4058902498	13038.9875603807	343679.560550297	918552.909917219	12.2058063344553
Denmark	2001-2005	Female	Middle	80-84	0.063551908193842	2.5	0.274195433436838	0.725804566563162	62216.4183298691	17059.4577908461	268433.44717223	574873.349366922	9.23989784045371
Denmark	2001-2005	Female	Middle	85-89	0.111729123045425	2.5	0.436672911561092	0.563327088438908	45156.960539023	19718.8214358245	176487.749105554	306439.902194692	6.78610558675395
Denmark	2001-2005	Female	Middle	90+	0.195750039522236	5.10855580126923	1	0	25438.1391031985	25438.1391031985	129952.153089138	129952.153089138	5.10855580126923
Denmark	2001-2005	Female	High	30-34	0.000330739082120993	2.5	0.00165232918600911	0.998347670813991	1e+05	165.232918600916	499586.917703498	5365026.28647258	53.6502628647258
Denmark	2001-2005	Female	High	35-39	0.000431039372043694	2.5	0.00215287692342557	0.997847123076574	99834.7670813991	214.931966205113	498636.505491483	4865439.36876909	48.7349198180841
Denmark	2001-2005	Female	High	40-44	0.000820960985488554	2.5	0.00409639747118054	0.995903602528819	99619.835115194	408.082440645288	497078.969474357	4366802.8632776	43.8346726656204
Denmark	2001-2005	Female	High	45-49	0.00146602234808686	2.5	0.00730334457452921	0.992696655425471	99211.7526745487	724.577615625196	494247.31933368	3869723.89380325	39.0046923825383
Denmark	2001-2005	Female	High	50-54	0.00251555377921486	2.5	0.0124991631036185	0.987500836896382	98487.1750589235	1231.00726467611	489358.357132927	3375476.57446957	34.2732601727084
Denmark	2001-2005	Female	High	55-59	0.00384389195428136	2.5	0.0190365239185865	0.980963476081414	97256.1677942474	1851.41936444526	481652.290560124	2886118.21733664	29.6754260710995
Denmark	2001-2005	Female	High	60-64	0.0062051969073927	2.5	0.0305520311144979	0.969447968885502	95404.7484298021	2914.80884249814	469736.720042765	2404465.92677652	25.202790912925
Denmark	2001-2005	Female	High	65-69	0.0103060731337173	2.5	0.0502360252920682	0.949763974707932	92489.939587304	4646.32694436966	450833.880575596	1934729.20673375	20.9182665203009
Denmark	2001-2005	Female	High	70-74	0.0180419471663228	2.5	0.0863164440249082	0.913683555975092	87843.6126429343	7582.34827363957	420262.192530573	1483895.32615815	16.8924669820887
Denmark	2001-2005	Female	High	75-79	0.0312447833030242	2.5	0.14490509572643	0.85509490427357	80261.2643692947	11630.266196557	372230.656355081	1063633.13362758	13.2521352857543
Denmark	2001-2005	Female	High	80-84	0.0540934259595563	2.5	0.238248003019423	0.761751996980577	68630.9981727378	16351.1982598844	302276.995213978	691402.477272501	10.0742010998049
Denmark	2001-2005	Female	High	85-89	0.0980716271879966	2.5	0.393805315679946	0.606194684320054	52279.7999128533	20588.0631083656	209928.841793353	389125.482058523	7.44313258098093
Denmark	2001-2005	Female	High	90+	0.176854525607127	5.65436477560911	1	0	31691.7368044877	31691.7368044877	179196.64026517	179196.64026517	5.65436477560911
Denmark	2001-2005	Female	Low	30-34	0.00106934830706123	2.5	0.00533248582358644	0.994667514176414	1e+05	533.248582358647	498666.878544103	4888870.10547757	48.8887010547757
Denmark	2001-2005	Female	Low	35-39	0.00146390246861748	2.5	0.00729282239133276	0.992707177608667	99466.7514176414	725.393351931707	495520.273708377	4390203.22693347	44.1373942987227
Denmark	2001-2005	Female	Low	40-44	0.00224492909969341	2.5	0.0111620007477435	0.988837999252256	98741.3580657096	1102.15111256266	490951.412547142	3894682.95322509	39.443279184324
Denmark	2001-2005	Female	Low	45-49	0.00351809901159565	2.5	0.0174371311731153	0.982562868826885	97639.206953147	1702.54765928097	483939.665617533	3403731.54067795	34.8602948230751
Denmark	2001-2005	Female	Low	50-54	0.00524139312632916	2.5	0.0258680046768827	0.974131995323117	95936.659293866	2481.68995129823	473479.071591084	2919791.87506042	30.4345794042789
Denmark	2001-2005	Female	Low	55-59	0.00742289348628215	2.5	0.0364382738670628	0.963561726132937	93454.9693425678	3405.33776714244	458761.502294983	2446312.80346933	26.1763801398527
Denmark	2001-2005	Female	Low	60-64	0.0108302011775308	2.5	0.0527234908557795	0.94727650914422	90049.6315754253	4747.73092693325	438378.830559794	1987551.30117435	22.0717316262375
Denmark	2001-2005	Female	Low	65-69	0.0175766202252167	2.5	0.084183928763717	0.915816071236283	85301.9006484921	7181.04912760234	408556.880423455	1549172.47061456	18.1610545467012
Denmark	2001-2005	Female	Low	70-74	0.0285207740520308	2.5	0.133112678679927	0.866887321320073	78120.8515208898	10398.8758067025	364607.068087693	1140615.5901911	14.6006548569955
Denmark	2001-2005	Female	Low	75-79	0.0434521442331659	2.5	0.19597219135474	0.80402780864526	67721.9757141873	13271.6239835818	305430.818611982	776008.522103408	11.4587401492606
Denmark	2001-2005	Female	Low	80-84	0.0715641473651973	2.5	0.303518186295767	0.696481813704233	54450.3517306055	16526.67200044	230935.078651928	470577.703491426	8.64232623913288
Denmark	2001-2005	Female	Low	85-89	0.123299155478858	2.5	0.47123773920877	0.52876226079123	37923.6797301655	17871.0690985207	144940.725904526	239642.624839499	6.31907627489218
Denmark	2001-2005	Female	Low	90+	0.211744546383532	4.72267180940143	1	0	20052.6106316449	20052.6106316449	94701.8989349726	94701.8989349726	4.72267180940143
Denmark	2001-2005	Male	Middle	30-34	0.000887816622314224	2.5	0.00442925220224718	0.995570747797753	1e+05	442.925220224715	498892.686949438	4675211.45692412	46.7521145692412
Denmark	2001-2005	Male	Middle	35-39	0.00110126769300164	2.5	0.00549122020648681	0.994508779793513	99557.0747797753	546.689820729429	496418.649347053	4176318.76997468	41.9489903576706
Denmark	2001-2005	Male	Middle	40-44	0.00192861290315523	2.5	0.0095967932674648	0.990403206732535	99010.3849590459	950.182195784073	492676.469305769	3679900.12062763	37.1668095437642
Denmark	2001-2005	Male	Middle	45-49	0.00349141064143347	2.5	0.0173059973489059	0.982694002651094	98060.2027632618	1697.02960905417	486058.439793674	3187223.65132186	32.5027234444589
Denmark	2001-2005	Male	Middle	50-54	0.00574747894075455	2.5	0.0283303248402624	0.971669675159738	96363.1731542076	2729.99999809715	474990.865775795	2701165.21152819	28.0310944846698
Denmark	2001-2005	Male	Middle	55-59	0.00855201311072677	2.5	0.0418649906806798	0.95813500931932	93633.1731561105	3919.95192158307	458365.985976595	2226174.34575239	23.7754875832392
Denmark	2001-2005	Male	Middle	60-64	0.0134568132211186	2.5	0.0650941660207776	0.934905833979222	89713.2212345274	5839.80731729908	433966.587879389	1767808.3597758	19.7051040576774
Denmark	2001-2005	Male	Middle	65-69	0.0225443268268871	2.5	0.106707511593799	0.893292488406201	83873.4139172283	8949.92328798416	396992.261366181	1333841.77189641	15.9030342226528
Denmark	2001-2005	Male	Middle	70-74	0.0374781282256558	2.5	0.171337151768759	0.828662848231241	74923.4906292442	12837.177484988	342524.509433751	936849.510530225	12.5040825335566
Denmark	2001-2005	Male	Middle	75-79	0.0616839033021204	2.5	0.26721270921917	0.73278729078083	62086.3131442562	16590.2519407064	268955.935869515	594325.001096474	9.5725606981296
Denmark	2001-2005	Male	Middle	80-84	0.099786419144075	2.5	0.399316249188873	0.600683750811127	45496.0612035497	18167.3165126689	182062.014736076	325369.065226959	7.15158755768451
Denmark	2001-2005	Male	Middle	85-89	0.160153006492027	2.5	0.571818787495186	0.428181212504814	27328.7446908809	15627.089652905	97575.9993221418	143307.050490883	5.24382118944168
Denmark	2001-2005	Male	Middle	90+	0.255879861470896	3.9080840291675	1	0	11701.6550379759	11701.6550379759	45731.051168741	45731.051168741	3.9080840291675
Denmark	2001-2005	Male	High	30-34	0.000359547048880812	2.5	0.0017961207695987	0.998203879230401	1e+05	179.612076959864	499550.9698076	4987170.03996254	49.8717003996254
Denmark	2001-2005	Male	High	35-39	0.000578693678544398	2.5	0.00288928836044778	0.997110711639552	99820.3879230401	288.409884961424	498380.914902797	4487619.07015494	44.9569387930532
Denmark	2001-2005	Male	High	40-44	0.000996108339782009	2.5	0.00496816961095274	0.995031830389047	99531.9780380787	494.491748606786	496423.660818877	3989238.15525214	40.0799645891288
Denmark	2001-2005	Male	High	45-49	0.00183726059221682	2.5	0.00914430179774329	0.990855698202257	99037.4862894719	905.628663920797	492923.359787558	3492814.49443327	35.267600433883
Denmark	2001-2005	Male	High	50-54	0.00352200761591595	2.5	0.0174563347200051	0.982543665279995	98131.8576255511	1713.02255340753	486376.731744237	2999891.13464571	30.5700025173539
Denmark	2001-2005	Male	High	55-59	0.00561346294659721	2.5	0.0276788788311806	0.972321121168819	96418.8350721436	2668.76525300543	475422.262228204	2513514.40290147	26.0687074368901
Denmark	2001-2005	Male	High	60-64	0.00898056645780627	2.5	0.0439168371034704	0.95608316289653	93750.0698191382	4117.20654468608	458457.332733976	2038092.14067327	21.7396333101953
Denmark	2001-2005	Male	High	65-69	0.0164499457446857	2.5	0.0790008302931594	0.920999169706841	89632.8632744521	7081.07062023494	430461.639821673	1579634.80793929	17.6233889026005
Denmark	2001-2005	Male	High	70-74	0.0278150034068105	2.5	0.130032856189296	0.869967143810704	82551.7926542171	10734.4453823744	385922.84981515	1149173.16811762	13.9206325043859
Denmark	2001-2005	Male	High	75-79	0.049962455898326	2.5	0.222073887469472	0.777926112530528	71817.3472718427	15948.7574964032	319214.842618206	763250.318302468	10.627659573855
Denmark	2001-2005	Male	High	80-84	0.0836746236658907	2.5	0.345995508433747	0.654004491566253	55868.5897754395	19330.2811248297	231017.246065124	444035.475684263	7.94785544917165
Denmark	2001-2005	Male	High	85-89	0.13879941154059	2.5	0.515217383566625	0.484782616433375	36538.3086506099	18825.171782917	135628.613795757	213018.229619139	5.82999699455392
Denmark	2001-2005	Male	High	90+	0.228882604975293	4.36905198675079	1	0	17713.1368676929	17713.1368676929	77389.6158233822	77389.6158233822	4.36905198675079
Denmark	2001-2005	Male	Low	30-34	0.00195006718219256	2.5	0.00970303200028399	0.990296967999716	1e+05	970.3032000284	497574.241999929	4390207.76491224	43.9020776491224
Denmark	2001-2005	Male	Low	35-39	0.00278198985948202	2.5	0.0138138741528765	0.986186125847124	99029.6967999716	1367.98376899232	491728.524577377	3892633.52291231	39.3077394831873
Denmark	2001-2005	Male	Low	40-44	0.0037576910774304	2.5	0.0186135950371768	0.981386404962823	97661.7130309793	1817.83557699563	483763.976212407	3400904.99833493	34.8233191164293
Denmark	2001-2005	Male	Low	45-49	0.00591131746891958	2.5	0.0291261525092717	0.970873847490728	95843.8774539837	2791.56339180468	472240.478790407	2917141.02212252	30.4363836231802
Denmark	2001-2005	Male	Low	50-54	0.0089009815856106	2.5	0.0435361223692588	0.956463877630741	93052.314062179	4051.13693175373	455133.727981511	2444900.54333212	26.2744733215167
Denmark	2001-2005	Male	Low	55-59	0.0120655752749527	2.5	0.058561432931649	0.941438567068351	89001.1771304252	5212.03646536121	431975.794488723	1989766.81535061	22.3566348165793
Denmark	2001-2005	Male	Low	60-64	0.0174052629427623	2.5	0.0833974292516244	0.916602570748376	83789.140665064	6987.79893066909	401476.205998647	1557791.02086188	18.5918009004167
Denmark	2001-2005	Male	Low	65-69	0.0263172614681562	2.5	0.123463269479282	0.876536730520718	76801.341734395	9482.14475092401	360301.346794665	1156314.81486323	15.0559194507586
Denmark	2001-2005	Male	Low	70-74	0.0424321099328591	2.5	0.191812976410317	0.808187023589683	67319.1969834709	12912.695542952	304314.246059975	796013.46806857	11.8244646956204
Denmark	2001-2005	Male	Low	75-79	0.068628816517475	2.5	0.292892003643638	0.707107996356362	54406.501440519	15935.2292181541	232194.43415721	491699.222008595	9.03750855118217
Denmark	2001-2005	Male	Low	80-84	0.109508051877546	2.5	0.429857983496069	0.570142016503931	38471.2722223649	16537.1835000341	151013.402361739	259504.787851386	6.74541736887311
Denmark	2001-2005	Male	Low	85-89	0.173006832261372	2.5	0.603856088691299	0.396143911308701	21934.0887223308	13245.0330248746	76557.8610494674	108491.385489647	4.94624540198896
Denmark	2001-2005	Male	Low	90+	0.272098236877465	3.67514325515579	1	0	8689.05569745618	8689.05569745618	31933.5244401791	31933.5244401791	3.67514325515579
Denmark	2006-2010	Female	Middle	30-34	0.000285813510996349	2.5	0.00142804716704504	0.998571952832955	1e+05	142.804716704501	499642.988208239	5254426.04767029	52.5442604767029
Denmark	2006-2010	Female	Middle	35-39	0.000558069702328507	2.5	0.00278646091311171	0.997213539086888	99857.1952832955	278.248171549872	498590.355987603	4754783.05946205	47.6158282432497
Denmark	2006-2010	Female	Middle	40-44	0.000938087519094468	2.5	0.00467946323034123	0.995320536769659	99578.9471117456	465.976021525508	496729.795504914	4256192.70347444	42.7418930097566
Denmark	2006-2010	Female	Middle	45-49	0.00175555567632131	2.5	0.00873942202673954	0.991260577973261	99112.9710902201	866.190082681453	493399.380244397	3759462.90796953	37.9310888031737
Denmark	2006-2010	Female	Middle	50-54	0.00320080306213755	2.5	0.0158769676936594	0.984123032306341	98246.7810075387	1559.86096806273	487334.252617537	3266063.52772513	33.2434660375745
Denmark	2006-2010	Female	Middle	55-59	0.00498358896929817	2.5	0.0246113131743518	0.975388686825648	96686.9200394759	2379.59206895504	477485.620024992	2778729.2751076	28.7394538369107
Denmark	2006-2010	Female	Middle	60-64	0.00712963661033768	2.5	0.0350239136099121	0.964976086390088	94307.3279705209	3303.01170762118	463279.110583552	2301243.6550826	24.4015359633765
Denmark	2006-2010	Female	Middle	65-69	0.0113064786907783	2.5	0.0549783641958073	0.945021635804193	91004.3162628997	5003.26844289215	442513.410207268	1837964.54449905	20.196454629574
Denmark	2006-2010	Female	Middle	70-74	0.0191845842558132	2.5	0.0915328710852856	0.908467128914714	86001.0478200076	7871.92282330822	410325.432041767	1395451.13429178	16.2259782835709
Denmark	2006-2010	Female	Middle	75-79	0.0344521319076273	2.5	0.158600358370217	0.841399641629783	78129.1249966993	12391.307223628	359667.356924427	985125.702250018	12.60894323713
Denmark	2006-2010	Female	Middle	80-84	0.0606024150938786	2.5	0.263144148219574	0.736855851780426	65737.8177730713	17298.5220637084	285442.783706086	625458.345325591	9.51443729824877
Denmark	2006-2010	Female	Middle	85-89	0.106914015341201	2.5	0.421823078887404	0.578176921112596	48439.2957093629	20432.8128552609	191114.446408662	340015.561619505	7.01941588208895
Denmark	2006-2010	Female	Middle	90+	0.18808779782774	5.31666600145879	1	0	28006.4828541021	28006.4828541021	148901.115210843	148901.115210843	5.31666600145879
Denmark	2006-2010	Female	High	30-34	0.000254484788015989	2.5	0.00127161492344437	0.998728385076556	1e+05	127.161492344443	499682.096269139	5473902.78593634	54.7390278593634
Denmark	2006-2010	Female	High	35-39	0.000383031009804767	2.5	0.00191332289402338	0.998086677105977	99872.8385076556	191.088988407791	498886.470067258	4974220.6896672	49.8055403650705
Denmark	2006-2010	Female	High	40-44	0.00063442337156958	2.5	0.00316709366224969	0.99683290633775	99681.7495192478	315.701437144366	497619.494003378	4475334.21959994	44.8962246467774
Denmark	2006-2010	Female	High	45-49	0.00116979376241063	2.5	0.00583191347204684	0.994168086527953	99366.0480821034	579.494194474071	495381.504924332	3977714.72559657	40.0309240668391
Denmark	2006-2010	Female	High	50-54	0.00219843219114572	2.5	0.0109320773786652	0.989067922621335	98786.5538876293	1079.94225107125	491232.913810469	3482333.22067223	35.2510851287861
Denmark	2006-2010	Female	High	55-59	0.0035961822747651	2.5	0.0178206952032903	0.98217930479671	97706.6116365581	1741.19974532137	484180.058819487	2991100.30686177	30.6130798802833
Denmark	2006-2010	Female	High	60-64	0.00552290939605027	2.5	0.0272384581392731	0.972761541860727	95965.4118912367	2613.94985461755	473292.18481964	2506920.24804228	26.1231645718722
Denmark	2006-2010	Female	High	65-69	0.00854179605552525	2.5	0.0418160204806282	0.958183979519372	93351.4620366192	3903.58664841985	456998.343562046	2033628.06322264	21.7846407421547
Denmark	2006-2010	Female	High	70-74	0.0144860430238088	2.5	0.069898821770347	0.930101178229653	89447.8753881993	6252.30109949595	431608.624192257	1576629.71966059	17.626240006463
Denmark	2006-2010	Female	High	75-79	0.0292281115936966	2.5	0.136189176823365	0.863810823176635	83195.5742887034	11330.3367777257	387652.029499203	1145021.09546834	13.7630048864728
Denmark	2006-2010	Female	High	80-84	0.0500098120517317	2.5	0.222260985038178	0.777739014961822	71865.2375109777	15972.8384791925	319394.091356907	757369.065969134	10.5387401781486
Denmark	2006-2010	Female	High	85-89	0.0915015832043432	2.5	0.372334846239147	0.627665153760853	55892.3990317852	20810.6877994368	227435.275660334	437974.974612226	7.8360382126943
Denmark	2006-2010	Female	High	90+	0.166627535837621	6.00140904066722	1	0	35081.7112323484	35081.7112323484	210539.698951892	210539.698951892	6.00140904066722
Denmark	2006-2010	Female	Low	30-34	0.000993192541474552	2.5	0.00495366285487166	0.995046337145128	1e+05	495.366285487165	498761.584286282	4948592.13155186	49.4859213155186
Denmark	2006-2010	Female	Low	35-39	0.00127022694645835	2.5	0.00633103011964969	0.99366896988035	99504.6337145128	629.966833091283	495948.251489836	4449830.54726557	44.7198324455172
Denmark	2006-2010	Female	Low	40-44	0.00232992036754062	2.5	0.0115821381885402	0.98841786181146	98874.6668814216	1145.18005516651	491510.384269191	3953882.29577574	39.9888305112325
Denmark	2006-2010	Female	Low	45-49	0.00342954354278918	2.5	0.0170019454335051	0.982998054566495	97729.486826255	1661.59140226444	484493.455625614	3462371.91150655	35.4281192293786
Denmark	2006-2010	Female	Low	50-54	0.00517752409901343	2.5	0.02555681789372	0.97444318210628	96067.8954239906	2455.18970878387	474201.502847993	2977878.45588093	30.9976443507815
Denmark	2006-2010	Female	Low	55-59	0.00768939931638852	2.5	0.0377218506504317	0.962278149349568	93612.7057152067	3531.24450397184	459235.417316104	2503676.95303294	26.7450548929731
Denmark	2006-2010	Female	Low	60-64	0.0108871540652289	2.5	0.0529934019962112	0.947006598003789	90081.4612112349	4773.72308637308	438472.998340242	2044441.53571683	22.6954748316389
Denmark	2006-2010	Female	Low	65-69	0.0156330678577132	2.5	0.0752253324707308	0.924774667529269	85307.7381248618	6417.30296276876	410495.433217387	1605968.53737659	18.8255904174366
Denmark	2006-2010	Female	Low	70-74	0.0246976131219897	2.5	0.116306813878399	0.883693186121601	78890.435162093	9175.49515918343	371513.437912507	1195473.10415921	15.1535873988135
Denmark	2006-2010	Female	Low	75-79	0.0414902593693923	2.5	0.187955491605434	0.812044508394566	69714.9400029096	13103.3058204902	315816.435463323	823959.666246699	11.8189826486591
Denmark	2006-2010	Female	Low	80-84	0.067083792709162	2.5	0.287245217052234	0.712754782947766	56611.6341824194	16261.4211484108	242404.61804107	508143.230783376	8.97595058192435
Denmark	2006-2010	Female	Low	85-89	0.116774674590209	2.5	0.451936522171134	0.548063477828866	40350.2130340087	18235.7349474542	156161.727801408	265738.612742306	6.58580445457206
Denmark	2006-2010	Female	Low	90+	0.201816999073137	4.95498399338307	1	0	22114.4780865544	22114.4780865544	109576.884940898	109576.884940898	4.95498399338307
Denmark	2006-2010	Male	Middle	30-34	0.000669841540446411	2.5	0.00334360848259049	0.996656391517409	1e+05	334.36084825905	499164.097879352	4787305.60513585	47.8730560513585
Denmark	2006-2010	Male	Middle	35-39	0.000932875357802487	2.5	0.00465352389459191	0.995346476105408	99665.639151741	463.796433262411	497168.704675549	4288141.50725649	43.025274746172
Denmark	2006-2010	Male	Middle	40-44	0.00154088979017583	2.5	0.00767488357651951	0.992325116423481	99201.8427184785	761.362593440514	494105.807108791	3790972.80258095	38.2147417698602
Denmark	2006-2010	Male	Middle	45-49	0.00277906167176649	2.5	0.0137994346589506	0.986200565341049	98440.480125038	1358.42297328118	488806.343191987	3296866.99547215	33.4909682610701
Denmark	2006-2010	Male	Middle	50-54	0.00535653502954778	2.5	0.0264287587180867	0.973571241281913	97082.0571517568	2565.75826431929	478995.890097986	2808060.65228017	28.9246101150356
Denmark	2006-2010	Male	Middle	55-59	0.0082976963712735	2.5	0.0406453254329813	0.959354674567019	94516.2988874376	3841.64572700084	462977.380119686	2329064.76218218	24.6419378413869
Denmark	2006-2010	Male	Middle	60-64	0.0125093517340668	2.5	0.0606500273580768	0.939349972641923	90674.6531604367	5499.42019486461	439624.715315022	1866087.38206249	20.5800333061181
Denmark	2006-2010	Male	Middle	65-69	0.0191550191736397	2.5	0.091398257434224	0.908601742565776	85175.2329655721	7784.86786960736	406413.995153842	1426462.66674747	16.7473879093944
Denmark	2006-2010	Male	Middle	70-74	0.031672456043808	2.5	0.146743002016296	0.853256997983704	77390.3650959647	11356.494501319	358560.589226526	1020048.67159363	13.1805641481179
Denmark	2006-2010	Male	Middle	75-79	0.0546503625901044	2.5	0.24040611021958	0.75959388978042	66033.8705946457	15874.9459724019	290481.988042224	661488.082367105	10.0174058617236
Denmark	2006-2010	Male	Middle	80-84	0.0931355742072097	2.5	0.377728069433803	0.622271930566197	50158.9246222438	18946.4337624358	203428.538705129	371006.094324881	7.39661181173634
Denmark	2006-2010	Male	Middle	85-89	0.15371917710943	2.5	0.555224321150975	0.444775678849025	31212.490859808	17329.9340490679	112737.61917637	167577.555619752	5.36892606144226
Denmark	2006-2010	Male	Middle	90+	0.253146843542988	3.95027639295919	1	0	13882.5568107401	13882.5568107401	54839.9364433814	54839.9364433814	3.95027639295919
Denmark	2006-2010	Male	High	30-34	0.000277485531557528	2.5	0.00138646584725611	0.998613534152744	1e+05	138.646584725604	499653.383538186	5109952.41797949	51.0995241797949
Denmark	2006-2010	Male	High	35-39	0.000481871329409685	2.5	0.0024064576396934	0.997593542360307	99861.3534152744	240.312116836314	498705.986784281	4610299.0344413	46.1669993122297
Denmark	2006-2010	Male	High	40-44	0.000801866576576253	2.5	0.00400131158781942	0.995998688412181	99621.0412984381	398.614826938079	497108.669424845	4111593.04765702	41.2723355836021
Denmark	2006-2010	Male	High	45-49	0.00154870613182333	2.5	0.00771366515779486	0.992286334842205	99222.4264715	765.368573945074	494198.710922637	3614484.37823217	36.4280990373721
Denmark	2006-2010	Male	High	50-54	0.00306517731744264	2.5	0.0152093382903609	0.984790661709639	98457.0578975549	1497.46670063755	488541.622736181	3120285.66730954	31.6918434690199
Denmark	2006-2010	Male	High	55-59	0.00502309743575282	2.5	0.0248040048459193	0.975195995154081	96959.5911969174	2404.9861699067	478785.49055982	2631744.04457336	27.142689156233
Denmark	2006-2010	Male	High	60-64	0.00882704111225731	2.5	0.0431822762420138	0.956817723757986	94554.6050270107	4083.08307423088	462565.317449476	2152958.55401354	22.7694732942781
Denmark	2006-2010	Male	High	65-69	0.0130576423628786	2.5	0.0632243107193608	0.936775689280639	90471.5219527798	5719.99961519602	438057.610725909	1690393.23656406	18.6842577650715
Denmark	2006-2010	Male	High	70-74	0.0231577816858865	2.5	0.109452231239253	0.890547768760747	84751.5223375838	9276.24322077194	400567.003635989	1252335.62583815	14.7765561171848
Denmark	2006-2010	Male	High	75-79	0.0429970424983055	2.5	0.194118869308117	0.805881130691883	75475.2791168118	14651.1758428701	340748.455976884	851768.622202162	11.2853987712174
Denmark	2006-2010	Male	High	80-84	0.0748111395013129	2.5	0.315119563453739	0.684880436546261	60824.1032739418	19166.8648711496	256203.354191835	511020.166225278	8.40160625013619
Denmark	2006-2010	Male	High	85-89	0.128565513118811	2.5	0.486469547966562	0.513530452033438	41657.2384027921	20264.9779353416	157623.747175607	254816.812033443	6.1169876305666
Denmark	2006-2010	Male	High	90+	0.220100688240882	4.54337516157869	1	0	21392.2604674506	21392.2604674506	97193.0648578367	97193.0648578367	4.54337516157869
Denmark	2006-2010	Male	Low	30-34	0.00233662206607892	2.5	0.0116152591532926	0.988384740846707	1e+05	1161.52591532926	497096.185211677	4448479.2063549	44.484792063549
Denmark	2006-2010	Male	Low	35-39	0.00258992223250236	2.5	0.0128663043433394	0.987133695656661	98838.4740846707	1271.68588840462	491013.155702342	3951383.02114322	39.9781872164299
Denmark	2006-2010	Male	Low	40-44	0.00389930760491982	2.5	0.0193083153721768	0.980691684627823	97566.7881962661	1883.85031634389	483124.315190471	3460369.86544088	35.4666780511415
Denmark	2006-2010	Male	Low	45-49	0.00552854679846984	2.5	0.027265882227607	0.972734117772393	95682.9378799222	2608.87971542538	471892.490111048	2977245.55025041	31.1157413873173
Denmark	2006-2010	Male	Low	50-54	0.00892364458391593	2.5	0.0436445517499769	0.956355448250023	93074.0581644968	4062.17554814075	455214.851952132	2505353.06013936	26.9178448812392
Denmark	2006-2010	Male	Low	55-59	0.0125402680683759	2.5	0.0607953649087047	0.939204635091295	89011.8826163561	5411.50988487215	431530.6383696	2050138.20818723	23.03218568046
Denmark	2006-2010	Male	Low	60-64	0.0172260609494153	2.5	0.082574232828202	0.917425767171798	83600.3727314839	6903.23664245402	400743.772051285	1618607.56981763	19.3612482448665
Denmark	2006-2010	Male	Low	65-69	0.0237378845956924	2.5	0.112040416770107	0.887959583229893	76697.1360890299	8593.17909248851	362002.732713928	1217863.79776634	15.8788692755444
Denmark	2006-2010	Male	Low	70-74	0.0376056877650357	2.5	0.171870196464299	0.828129803535701	68103.9569965414	11705.0404689918	311257.183810228	855861.065052414	12.5669799934808
Denmark	2006-2010	Male	Low	75-79	0.059953614253459	2.5	0.260694176088902	0.739305823911098	56398.9165275497	14702.8690764563	245237.409946608	544603.881242186	9.65628268720657
Denmark	2006-2010	Male	Low	80-84	0.0974565671378979	2.5	0.391819401233806	0.608180598766194	41696.0474510934	16337.3203461038	167636.936390207	299366.471295579	7.17973260287358
Denmark	2006-2010	Male	Low	85-89	0.16068643249019	2.5	0.573177530893801	0.426822469106199	25358.7271049896	14535.0525886476	90456.0040533289	131729.534905371	5.19464302604732
Denmark	2006-2010	Male	Low	90+	0.262242514582595	3.81326422831048	1	0	10823.674516342	10823.674516342	41273.5308520426	41273.5308520426	3.81326422831048
Denmark	2011-2015	Female	Middle	30-34	0.000348252748986651	2.5	0.00173974906394809	0.998260250936052	1e+05	173.974906394811	499565.062734013	5404953.96803902	54.0495396803902
Denmark	2011-2015	Female	Middle	35-39	0.000450478911060794	2.5	0.00224986076823169	0.997750139231768	99826.0250936052	224.594657506605	498568.638824259	4905388.905305	49.1393792420894
Denmark	2011-2015	Female	Middle	40-44	0.000735459264595214	2.5	0.00367054747760472	0.996329452522395	99601.4304360986	365.591779253053	497093.17273236	4406820.26648074	44.2445479666884
Denmark	2011-2015	Female	Middle	45-49	0.00135255731323599	2.5	0.00673999598901463	0.993260004010985	99235.8386568455	668.849154513649	494507.070397944	3909727.09374838	39.3983378048338
Denmark	2011-2015	Female	Middle	50-54	0.00242806374284458	2.5	0.0120670696783022	0.987932930321698	98566.9895023319	1189.41473030511	489861.410685897	3415220.02335044	34.6487200288251
Denmark	2011-2015	Female	Middle	55-59	0.00436188935029194	2.5	0.0215741862186884	0.978425813781312	97377.5747720268	2100.84193165596	481635.769030994	2925358.61266454	30.0413993623601
Denmark	2011-2015	Female	Middle	60-64	0.00654348245967261	2.5	0.0321908122598999	0.9678091877401	95276.7328403708	3067.03541960102	468716.075652851	2443722.84363355	25.6486843196841
Denmark	2011-2015	Female	Middle	65-69	0.00957800562142691	2.5	0.0467701169983227	0.953229883001677	92209.6974207698	4312.65833674934	450266.841261976	1975006.7679807	21.418644928075
Denmark	2011-2015	Female	Middle	70-74	0.0154939184053453	2.5	0.0745807229372238	0.925419277062776	87897.0390840204	6555.42471892766	423096.633622783	1524739.92671872	17.3468861136634
Denmark	2011-2015	Female	Middle	75-79	0.0283683185574568	2.5	0.132448256925199	0.867551743074801	81341.6143650928	10773.5550381383	379774.184230118	1101643.29309594	13.5434156513213
Denmark	2011-2015	Female	Middle	80-84	0.055099318033218	2.5	0.242141949459904	0.757858050540096	70568.0593269545	17087.4874550309	310121.577997195	721869.10886582	10.2294028736325
Denmark	2011-2015	Female	Middle	85-89	0.0939806781932821	2.5	0.380503458301298	0.619496541698702	53480.5718719236	20349.542549198	216529.002986623	411747.530868625	7.69901136911338
Denmark	2011-2015	Female	Middle	90+	0.169712525149003	5.89231701739179	1	0	33131.0293227256	33131.0293227256	195218.527882002	195218.527882002	5.89231701739179
Denmark	2011-2015	Female	High	30-34	0.00014171376024866	2.5	0.000708317855276496	0.999291682144724	1e+05	70.8317855276546	499822.920536181	5606822.8686987	56.068228686987
Denmark	2011-2015	Female	High	35-39	0.000278610738347051	2.5	0.00139208406781032	0.99860791593219	99929.1682144723	139.109802980907	499298.066564909	5106999.94816252	51.1061989148319
Denmark	2011-2015	Female	High	40-44	0.000602675813934844	2.5	0.00300884567338619	0.996991154326614	99790.0584114914	300.252885498368	498199.659843711	4607701.88159761	46.1739571551048
Denmark	2011-2015	Female	High	45-49	0.000917189420496028	2.5	0.00457545570356699	0.995424544296433	99489.8055259931	455.211198140678	496310.999634614	4109502.2217539	41.3057619323644
Denmark	2011-2015	Female	High	50-54	0.00182492666374551	2.5	0.009083192916365	0.990916807083635	99034.5943278524	899.55032567383	492924.095825077	3613191.22211928	36.4841321019388
Denmark	2011-2015	Female	High	55-59	0.00285153057940657	2.5	0.0141567320114451	0.985843267988555	98135.0440021786	1389.27151887021	487202.041213717	3120267.12629421	31.7956460713967
Denmark	2011-2015	Female	High	60-64	0.00487181184256454	2.5	0.0240659472952341	0.975934052704766	96745.7724833083	2328.27866162	477908.165762492	2633065.08508049	27.2163322230413
Denmark	2011-2015	Female	High	65-69	0.00735132282394928	2.5	0.0360932807238061	0.963906719276194	94417.4938216883	3407.83710974443	463567.876334081	2155156.919318	22.8258221234733
Denmark	2011-2015	Female	High	70-74	0.0125613249341021	2.5	0.0608943406709705	0.93910565932903	91009.6567119439	5541.97304016518	441193.350959307	1691589.04298392	18.5869181809793
Denmark	2011-2015	Female	High	75-79	0.0221539522679395	2.5	0.104956744566392	0.895043255433608	85467.6836717787	8970.40984382007	404912.393749344	1250395.69202461	14.6300407160501
Denmark	2011-2015	Female	High	80-84	0.0465367171794539	2.5	0.208434000560593	0.791565999439407	76497.2738279587	15944.6328159406	342624.787099942	845483.298275267	11.0524631266828
Denmark	2011-2015	Female	High	85-89	0.0843577525278954	2.5	0.348328284569109	0.651671715430891	60552.6410120181	21092.1975698453	250032.711135477	502858.511175325	8.30448520115781
Denmark	2011-2015	Female	High	90+	0.15607759744438	6.40706940889683	1	0	39460.4434421727	39460.4434421727	252825.800039848	252825.800039848	6.40706940889683
Denmark	2011-2015	Female	Low	30-34	0.000817951570918721	2.5	0.00408141186148443	0.995918588138516	1e+05	408.141186148452	498979.647034629	5066612.26370824	50.6661226370824
Denmark	2011-2015	Female	Low	35-39	0.000947314481858242	2.5	0.00472538135381927	0.995274618646181	99591.8588138515	470.60951263117	496782.77028768	4567632.61667361	45.8635140570178
Denmark	2011-2015	Female	Low	40-44	0.00186812221127473	2.5	0.0092971903369464	0.990702809663054	99121.2493012204	921.549121189368	493302.373703128	4070849.84638593	41.0693960687984
Denmark	2011-2015	Female	Low	45-49	0.00328606137151465	2.5	0.0162964291914244	0.983703570808576	98199.700180031	1600.30446060297	486997.739748648	3577547.4726828	36.4313482233044
Denmark	2011-2015	Female	Low	50-54	0.00472673684834136	2.5	0.0233576703389999	0.976642329661	96599.395719428	2256.33684016101	477356.136496738	3090549.73293415	31.993468591777
Denmark	2011-2015	Female	Low	55-59	0.00689832543691772	2.5	0.0339068755297062	0.966093124470294	94343.058879267	3198.87835451105	463718.098510058	2613193.59643742	27.6988432162411
Denmark	2011-2015	Female	Low	60-64	0.0105260076822969	2.5	0.051280588734066	0.948719411265934	91144.180524756	4673.92723699348	444036.084531296	2149475.49792736	23.5832445423494
Denmark	2011-2015	Female	Low	65-69	0.0144704487940505	2.5	0.0698262027420964	0.930173797257904	86470.2532877625	6037.88943723174	417256.542845733	1705439.41339606	19.7228451236354
Denmark	2011-2015	Female	Low	70-74	0.0214031810860089	2.5	0.101580538765038	0.898419461234962	80432.3638505308	8170.36285408249	381735.912117448	1288182.87055033	16.0157281084538
Denmark	2011-2015	Female	Low	75-79	0.0359745279258313	2.5	0.165030411739795	0.834969588260205	72262.0009964483	11925.4277775853	331496.435538278	906446.958432882	12.5438950753306
Denmark	2011-2015	Female	Low	80-84	0.0622528004237254	2.5	0.26934526028468	0.73065473971532	60336.573218863	16251.3700183203	261054.441048514	574950.522894604	9.52905496984468
Denmark	2011-2015	Female	Low	85-89	0.10465545861113	2.5	0.414760038063013	0.585239961936987	44085.2032005426	18284.7805574727	174714.064609031	313896.08184609	7.1202140187079
Denmark	2011-2015	Female	Low	90+	0.185371811353517	5.39456345977508	1	0	25800.4226430699	25800.4226430699	139182.017237059	139182.017237059	5.39456345977508
Denmark	2011-2015	Male	Middle	30-34	0.000537114066588798	2.5	0.00268196902472066	0.997318030975279	1e+05	268.19690247206	499329.50774382	4948847.14476138	49.4884714476138
Denmark	2011-2015	Male	Middle	35-39	0.000766926214199903	2.5	0.00382729294278141	0.996172707057219	99731.8030975279	381.702826166031	497704.758422225	4449517.63701756	44.6148319675557
Denmark	2011-2015	Male	Middle	40-44	0.00126494445525728	2.5	0.00630478427152175	0.993695215728478	99350.1002713619	626.380949564991	495184.548982897	3951812.87859533	39.7766370421516
Denmark	2011-2015	Male	Middle	45-49	0.0022303574679486	2.5	0.0110899509524282	0.988910049047572	98723.7193217969	1094.84120512001	490881.493596185	3456628.32961244	35.0131493561878
Denmark	2011-2015	Male	Middle	50-54	0.00384389638399928	2.5	0.0190365456475503	0.98096345435245	97628.8781166769	1858.51659478724	483498.099096416	2965746.83601625	30.3777621255861
Denmark	2011-2015	Male	Middle	55-59	0.00695790798708177	2.5	0.0341947304648649	0.965805269535135	95770.3615218897	3274.84169876367	470664.703362539	2482248.73691984	25.9187570922188
Denmark	2011-2015	Male	Middle	60-64	0.0110517005344007	2.5	0.0537728004532401	0.94622719954676	92495.519823126	4973.74313026767	450043.241289961	2011584.0335573	21.7479077624942
Denmark	2011-2015	Male	Middle	65-69	0.0170173273989637	2.5	0.0816144859260637	0.918385514073936	87521.7766928583	7143.04481212338	419751.271433983	1561540.79226734	17.8417400934087
Denmark	2011-2015	Male	Middle	70-74	0.0269040382137174	2.5	0.126042556665855	0.873957443334145	80378.7318807349	10131.1408678071	376565.807234157	1141789.52083335	14.2051198633928
Denmark	2011-2015	Male	Middle	75-79	0.0454915235675915	2.5	0.204230703216463	0.795769296783537	70247.5910129279	14346.7149118328	315371.167785057	765223.713599197	10.8932377974124
Denmark	2011-2015	Male	Middle	80-84	0.0788850822166837	2.5	0.329453078185426	0.670546921814574	55900.8761010951	18416.7157047679	233462.591243556	449852.545814139	8.04732550167182
Denmark	2011-2015	Male	Middle	85-89	0.140506650030907	2.5	0.519907201966424	0.480092798033576	37484.1603963272	19488.2849497151	138700.089607348	216389.954570584	5.77283717395965
Denmark	2011-2015	Male	Middle	90+	0.231637362931807	4.31709283572874	1	0	17995.8754466121	17995.8754466121	77689.8649632356	77689.8649632356	4.31709283572874
Denmark	2011-2015	Male	High	30-34	0.000265820658244861	2.5	0.00132822062002553	0.998671779379974	1e+05	132.822062002553	499667.944844994	5263593.92209753	52.6359392209753
Denmark	2011-2015	Male	High	35-39	0.000353580462504593	2.5	0.00176634095339486	0.998233659046605	99867.1779379974	176.399486291863	498894.890974258	4763925.97725254	47.7026193752088
Denmark	2011-2015	Male	High	40-44	0.000653818757582867	2.5	0.00326375902074436	0.996736240979256	99690.7784517056	325.366677456783	497640.475564886	4265031.08627828	42.7826038929412
Denmark	2011-2015	Male	High	45-49	0.00116115498230991	2.5	0.00578897018262454	0.994211029817375	99365.4117742488	575.223405945348	495389.000356381	3767390.61071339	37.9145071050743
Denmark	2011-2015	Male	High	50-54	0.00201820518734071	2.5	0.0100403671341213	0.989959632865879	98790.1883683035	991.889760466773	491471.21744035	3272001.61035701	33.1207143583788
Denmark	2011-2015	Male	High	55-59	0.00407088922601555	2.5	0.0201493813811393	0.979850618618861	97798.2986078367	1970.57521707585	484065.054996494	2780530.39291666	28.43127572256
Denmark	2011-2015	Male	High	60-64	0.00714500012542237	2.5	0.0350980614926934	0.964901938507307	95827.7233907608	3363.36732827373	470730.19863312	2296465.33792017	23.9645194173692
Denmark	2011-2015	Male	High	65-69	0.0114823491795551	2.5	0.0558096803056048	0.944190319694395	92464.3560624871	5160.40615151102	449420.764933658	1825735.13928705	19.7452858272568
Denmark	2011-2015	Male	High	70-74	0.0194833252710027	2.5	0.0928920130897488	0.907107986910251	87303.9499109761	8109.83965791717	416245.150410087	1376314.37435339	15.7646289286661
Denmark	2011-2015	Male	High	75-79	0.0343038012259116	2.5	0.157971452835928	0.842028547164072	79194.1102530589	12510.4086527244	364694.529633484	960069.223943304	12.1229876928407
Denmark	2011-2015	Male	High	80-84	0.0654206042332621	2.5	0.281124658591497	0.718875341408503	66683.7016003345	18746.4328460113	286552.425886644	595374.69430982	8.92833900970538
Denmark	2011-2015	Male	High	85-89	0.120901976225448	2.5	0.464202409449572	0.535797590550428	47937.2687543232	22252.5956581885	184054.854626145	308822.268423176	6.44221659781826
Denmark	2011-2015	Male	High	90+	0.205860427129779	4.8576601823991	1	0	25684.6730961347	25684.6730961347	124767.413797031	124767.413797031	4.8576601823991
Denmark	2011-2015	Male	Low	30-34	0.00141491307057077	2.5	0.00704962882294321	0.992950371177057	1e+05	704.96288229432	498237.592794264	4596150.44117369	45.9615044117369
Denmark	2011-2015	Male	Low	35-39	0.00218100244516202	2.5	0.0108458750259314	0.989154124974069	99295.0371177057	1076.94156327385	493782.831680344	4097912.84837943	41.2700671386195
Denmark	2011-2015	Male	Low	40-44	0.00298868214431705	2.5	0.014832586009186	0.985167413990814	98218.0955544318	1456.82834996957	487448.406897235	3604130.01669908	36.6951730875468
Denmark	2011-2015	Male	Low	45-49	0.00481356627341526	2.5	0.0237816450556607	0.976218354944339	96761.2672044623	2301.14211179245	478053.48074283	3116681.60980185	32.2100123308236
Denmark	2011-2015	Male	Low	50-54	0.00791350780003437	2.5	0.0387999301259408	0.961200069874059	94460.1250926698	3665.04625328322	463138.009830141	2638628.12905902	27.9337776280775
Denmark	2011-2015	Male	Low	55-59	0.0113776260798053	2.5	0.0553147539316985	0.944685246068302	90795.0788393866	5022.30744420984	441419.625586408	2175490.11922888	23.9604408855379
Denmark	2011-2015	Male	Low	60-64	0.0168846968574158	2.5	0.0810041576709194	0.918995842329081	85772.7713951768	6947.95109796662	411493.979230967	1734070.49364247	20.2170276818172
Denmark	2011-2015	Male	Low	65-69	0.0221666200198078	2.5	0.105013608223065	0.894986391776935	78824.8202972101	8277.6787969447	373429.904493689	1322576.5144115	16.7786809969843
Denmark	2011-2015	Male	Low	70-74	0.0317633628991834	2.5	0.147133201325376	0.852866798674624	70547.1415002654	10379.8267732883	326786.140568106	949146.609917812	13.4540760934196
Denmark	2011-2015	Male	Low	75-79	0.0511184097763451	2.5	0.226629677124853	0.773370322875147	60167.3147269771	13635.6991100442	266747.325859775	622360.469349706	10.3438299045555
Denmark	2011-2015	Male	Low	80-84	0.088245730802048	2.5	0.36148080867839	0.63851919132161	46531.6156169329	16820.2860423209	190607.362978862	355613.143489931	7.64239837312942
Denmark	2011-2015	Male	Low	85-89	0.147467057592829	2.5	0.538724862245522	0.461275137754478	29711.329574612	16006.2319322141	108541.068042524	165005.780511069	5.55363165746931
Denmark	2011-2015	Male	Low	90+	0.24271969241024	4.11997885326015	1	0	13705.0976423978	13705.0976423978	56464.7124685447	56464.7124685447	4.11997885326015
Sweden	1991-1995	Female	Middle	30-34	0.000229368263077999	2.5	0.00114618406976687	0.998853815930233	1e+05	114.61840697669	499713.453982558	5296844.60788682	52.9684460788682
Sweden	1991-1995	Female	Middle	35-39	0.000665816512524641	2.5	0.00332355037582213	0.996676449624178	99885.3815930233	331.974097532628	498596.972721285	4797131.15390426	48.026358586183
Sweden	1991-1995	Female	Middle	40-44	0.00102522907674922	2.5	0.00511304028980685	0.994886959710193	99553.4074954907	509.020583512	496494.486018673	4298534.18118297	43.1781722928738
Sweden	1991-1995	Female	Middle	45-49	0.00186616939204286	2.5	0.0092875167614436	0.990712483238556	99044.3869119787	919.876403571907	492922.243550964	3802039.6951643	38.3872303489868
Sweden	1991-1995	Female	Middle	50-54	0.00280258417048793	2.5	0.0139154229919326	0.986084577008067	98124.5105084068	1365.44406960081	487208.942368032	3309117.45161334	33.7236581815084
Sweden	1991-1995	Female	Middle	55-59	0.00417613011942267	2.5	0.0206649022948918	0.979335097705108	96759.066438806	1999.51665410287	478796.540558773	2821908.50924531	29.1642800318871
Sweden	1991-1995	Female	Middle	60-64	0.00649390225321038	2.5	0.0319507978703466	0.968049202129653	94759.5497847031	3027.64322145609	466228.640869875	2343111.96868653	24.7269217087899
Sweden	1991-1995	Female	Middle	65-69	0.0102643433914152	2.5	0.0500377064531901	0.94996229354681	91731.906563247	4590.05421300323	447184.397283727	1876883.32781666	20.4605289275503
Sweden	1991-1995	Female	Middle	70-74	0.0169493568163009	2.5	0.0813017530268957	0.918698246973104	87141.8523502438	7084.78535808573	417997.298356005	1429698.93053293	16.4065703444842
Sweden	1991-1995	Female	Middle	75-79	0.0311186550274814	2.5	0.144362368292774	0.855637631707226	80057.066992158	11557.2277895612	371392.265486887	1011701.63217693	12.6372557750089
Sweden	1991-1995	Female	Middle	80-84	0.0600669842640025	2.5	0.26112277698038	0.73887722301962	68499.8392025968	17886.8682352915	297782.025424755	640309.36669004	9.34760393810919
Sweden	1991-1995	Female	Middle	85-89	0.110522318157587	2.5	0.432977420287712	0.567022579712288	50612.9709673053	21914.2736025207	198279.170830225	342527.341265285	6.76758022141299
Sweden	1991-1995	Female	Middle	90+	0.198953631635173	5.02629678976522	1	0	28698.6973647846	28698.6973647846	144248.17043506	144248.17043506	5.02629678976522
Sweden	1991-1995	Female	High	30-34	0.000133515223638	2.5	0.000667353363606029	0.999332646636394	1e+05	66.7353363605944	499833.161659099	5486568.82139542	54.8656882139542
Sweden	1991-1995	Female	High	35-39	0.000481847512648497	2.5	0.00240633884227813	0.997593661157722	99933.2646636394	240.473296395794	499065.140077208	4986735.65973632	49.9006579693052
Sweden	1991-1995	Female	High	40-44	0.000819387542531769	2.5	0.00408856241987457	0.995911437580125	99692.7913672436	407.600200316505	497444.956335427	4487670.51965911	45.0149951477198
Sweden	1991-1995	Female	High	45-49	0.00137162942605648	2.5	0.00683471040550548	0.993165289594495	99285.1911669271	678.585529181175	494729.492011683	3990225.56332368	40.1895339720398
Sweden	1991-1995	Female	High	50-54	0.00222452403976623	2.5	0.0110611059585532	0.988938894041447	98606.6056377459	1090.69811317237	490306.282905799	3495496.071312	35.4489037393044
Sweden	1991-1995	Female	High	55-59	0.00319086258290701	2.5	0.0158280500826126	0.984171949917387	97515.9075245736	1543.48666815036	483720.820952492	3005189.7884062	30.8174313780437
Sweden	1991-1995	Female	High	60-64	0.00554471544715447	2.5	0.0273445330981115	0.972655466901888	95972.4208564232	2624.32103861436	473301.30168558	2521468.96745371	26.2728494806428
Sweden	1991-1995	Female	High	65-69	0.00787587526124998	2.5	0.0386189806210303	0.96138101937897	93348.0998178088	3605.00845787396	457727.977944359	2048167.66576813	21.9411821961628
Sweden	1991-1995	Female	High	70-74	0.0137515000162164	2.5	0.0664722666415828	0.933527733358417	89743.0913599349	5965.42669811752	433801.890054381	1590439.68782377	17.7221406542032
Sweden	1991-1995	Female	High	75-79	0.0247436145510836	2.5	0.116510825370432	0.883489174629568	83777.6646618174	9761.00485735558	394485.811165698	1156637.79776939	13.8060400995702
Sweden	1991-1995	Female	High	80-84	0.0497576964686017	2.5	0.221264457992773	0.778735542007227	74016.6598044618	16377.2561140697	329140.158737135	762151.986603694	10.2970329736191
Sweden	1991-1995	Female	High	85-89	0.0951411614872273	2.5	0.384299140881187	0.615700859118813	57639.403690392	22150.7733191216	232820.085154156	433011.827866559	7.51242726577233
Sweden	1991-1995	Female	High	90+	0.177273197637595	5.64101067350479	1	0	35488.6303712705	35488.6303712705	200191.742712403	200191.742712403	5.64101067350479
Sweden	1991-1995	Female	Low	30-34	0.000411764705882353	2.5	0.00205670633171735	0.997943293668283	1e+05	205.670633171743	499485.823417071	5118568.63526248	51.1856863526248
Sweden	1991-1995	Female	Low	35-39	0.00105730044681582	2.5	0.00527256551938035	0.99472743448062	99794.3293668283	526.172140049224	497656.216484018	4619082.81184541	46.2860248788925
Sweden	1991-1995	Female	Low	40-44	0.00161249139634539	2.5	0.00803008587078058	0.991969914129219	99268.157226779	797.13182676518	494347.956566982	4121426.59536139	41.5181132651224
Sweden	1991-1995	Female	Low	45-49	0.0023524646022647	2.5	0.0116935513472754	0.988306448652725	98471.0254000139	1151.47599173393	489476.437020734	3627078.63879441	36.8339684090859
Sweden	1991-1995	Female	Low	50-54	0.00351829367927475	2.5	0.0174380876128068	0.982561912387193	97319.5494082799	1697.06682902048	482355.079968848	3137602.20177367	32.2402047774661
Sweden	1991-1995	Female	Low	55-59	0.00522914660713286	2.5	0.0258083439995124	0.974191656000488	95622.4825792594	2467.8579244929	471942.768085065	2655247.12180483	27.7680211827166
Sweden	1991-1995	Female	Low	60-64	0.00796618121490309	2.5	0.0390531449993242	0.960946855000676	93154.6246547666	3637.98106400023	456678.170613832	2183304.35371976	23.4374231210865
Sweden	1991-1995	Female	Low	65-69	0.0123978994520723	2.5	0.0601259097999509	0.939874090200049	89516.6435907663	5382.26963813277	434127.5438585	1726626.18310593	19.2883257665397
Sweden	1991-1995	Female	Low	70-74	0.0205454429838397	2.5	0.0977085512474769	0.902291448752523	84134.3739526336	8220.64778902529	400120.250290605	1292498.63924743	15.3623136243349
Sweden	1991-1995	Female	Low	75-79	0.0371113003427143	2.5	0.169802520839051	0.830197479160949	75913.7261636083	12890.3420688661	347342.775645876	892378.388956824	11.7551651599025
Sweden	1991-1995	Female	Low	80-84	0.0692606223889392	2.5	0.295190429728977	0.704809570271023	63023.3840947421	18603.8998339013	268607.170888957	545035.613310948	8.64814895518152
Sweden	1991-1995	Female	Low	85-89	0.124295052667837	2.5	0.474141619438791	0.525858380561209	44419.4842608408	21061.126202071	169444.605799027	276428.442421991	6.22313489275884
Sweden	1991-1995	Female	Low	90+	0.218335393421065	4.58010945605816	1	0	23358.3580587699	23358.3580587699	106983.836622964	106983.836622964	4.58010945605816
Sweden	1991-1995	Male	Middle	30-34	0.000452409106143583	2.5	0.00225948999609423	0.997740510003906	1e+05	225.94899960942	499435.127500976	4780074.15607594	47.8007415607594
Sweden	1991-1995	Male	Middle	35-39	0.00123200200325529	2.5	0.0061410954116531	0.993858904588347	99774.0510003906	612.721966800556	497338.450084952	4280639.02857496	42.9033299305268
Sweden	1991-1995	Male	Middle	40-44	0.0017672958068986	2.5	0.00879760909035272	0.991202390909647	99161.32903359	872.382609717359	493625.688643657	3783300.57849001	38.1529837827048
Sweden	1991-1995	Male	Middle	45-49	0.00271686914191771	2.5	0.0134927009524415	0.986507299047558	98288.9464238727	1326.18336102787	488129.273716794	3289674.88984636	33.4694287561043
Sweden	1991-1995	Male	Middle	50-54	0.00421792552175795	2.5	0.0208695619637032	0.979130438036297	96962.7630628448	2023.57039191193	479754.889334444	2801545.61612956	28.8930051870922
Sweden	1991-1995	Male	Middle	55-59	0.00723459408507129	2.5	0.035530351252821	0.964469648747179	94939.1926709329	3373.22286325748	466262.906196521	2321790.72679512	24.4555558297471
Sweden	1991-1995	Male	Middle	60-64	0.0118618102235423	2.5	0.0576009230722517	0.942399076927748	91565.9698076754	5274.28438292803	444644.138081057	1855527.8205986	20.264382329985
Sweden	1991-1995	Male	Middle	65-69	0.0200178870271625	2.5	0.0953192120880698	0.90468078791193	86291.6854247474	8225.25546443849	410895.28846264	1410883.68251754	16.3501694928411
Sweden	1991-1995	Male	Middle	70-74	0.0331761462277081	2.5	0.153176237965183	0.846823762034817	78066.4299603089	11957.9220526925	360437.344669813	999988.394054901	12.8094546473218
Sweden	1991-1995	Male	Middle	75-79	0.0588158067480635	2.5	0.256380908778757	0.743619091221243	66108.5079076163	16948.9593353623	288170.141199676	639551.049385088	9.67426235483686
Sweden	1991-1995	Male	Middle	80-84	0.0986035115764698	2.5	0.395518720936032	0.604481279063968	49159.548572254	19443.5217730907	197188.938428543	351380.908185412	7.14776515225637
Sweden	1991-1995	Male	Middle	85-89	0.162649825021467	2.5	0.57815649374906	0.42184350625094	29716.0267991633	17180.5138623574	105628.849339923	154191.969756868	5.18884879189871
Sweden	1991-1995	Male	Middle	90+	0.258128242773131	3.87404334084783	1	0	12535.512936806	12535.512936806	48563.120416945	48563.120416945	3.87404334084783
Sweden	1991-1995	Male	High	30-34	0.000228836626707242	2.5	0.00114352893027884	0.998856471069721	1e+05	114.352893027884	499714.11776743	5011933.77698474	50.1193377698474
Sweden	1991-1995	Male	High	35-39	0.000648653101007986	2.5	0.00323801463445556	0.996761985365544	99885.6471069721	323.431187104434	498619.657567099	4512219.65921731	45.1738542013446
Sweden	1991-1995	Male	High	40-44	0.000975707615990662	2.5	0.00486666696988579	0.995133333030114	99562.2159198677	484.536147665858	496599.739230174	4013600.00165021	40.3124816434434
Sweden	1991-1995	Male	High	45-49	0.00170769429050135	2.5	0.00850217366892857	0.991497826331071	99077.6797722018	842.375640137761	493282.459760665	3517000.26242004	35.497402346384
Sweden	1991-1995	Male	High	50-54	0.00287233130412415	2.5	0.0142592632004597	0.98574073679954	98235.3041320641	1400.76305719629	487674.61301733	3023717.80265937	30.7803577275477
Sweden	1991-1995	Male	High	55-59	0.00487570937574934	2.5	0.0240849686105737	0.975915031389426	96834.5410748678	2332.25688220751	478342.06316882	2536043.18964204	26.1894481193575
Sweden	1991-1995	Male	High	60-64	0.00918270889912524	2.5	0.0448831717441366	0.955116828255863	94502.2841926603	4241.56225163238	461907.51533422	2057701.12647322	21.7740887858141
Sweden	1991-1995	Male	High	65-69	0.0150522417548084	2.5	0.0725317935456445	0.927468206454355	90260.7219410279	6546.77204910746	434936.679582371	1595793.611139	17.6798232589101
Sweden	1991-1995	Male	High	70-74	0.0277038901819218	2.5	0.129547057288341	0.870452942711659	83713.9498919204	10844.8958624819	391457.509803397	1160856.93155663	13.8669473015593
Sweden	1991-1995	Male	High	75-79	0.0491228772829221	2.5	0.218750278676975	0.781249721323025	72869.0540294385	15940.1258758673	324494.955457524	769399.421753236	10.5586580202126
Sweden	1991-1995	Male	High	80-84	0.0848769649772863	2.5	0.350096915745471	0.649903084254529	56928.9281535713	19930.6421632608	234818.035359704	444904.466295712	7.81508594533062
Sweden	1991-1995	Male	High	85-89	0.144063208118948	2.5	0.529582614553314	0.470417385446686	36998.2859903105	19593.6490287399	136007.307379703	210086.430936007	5.67827469064451
Sweden	1991-1995	Male	High	90+	0.234946583140148	4.25628662751606	1	0	17404.6369615706	17404.6369615706	74079.1235563046	74079.1235563046	4.25628662751606
Sweden	1991-1995	Male	Low	30-34	0.000800015943378231	2.5	0.00399209536703836	0.996007904632962	1e+05	399.209536703842	499001.97615824	4606716.58900387	46.0671658900387
Sweden	1991-1995	Male	Low	35-39	0.00172685765794012	2.5	0.00859717305438657	0.991402826945613	99600.7904632962	856.285231966642	495863.239236564	4107714.61284563	41.2417872763707
Sweden	1991-1995	Male	Low	40-44	0.00250075426318048	2.5	0.0124260848542178	0.987573915145782	98744.5052313295	1227.00760089226	490655.007154417	3611851.37360907	36.5777454162898
Sweden	1991-1995	Male	Low	45-49	0.00353199645398769	2.5	0.0175054096578457	0.982494590342154	97517.4976304373	1707.08374482879	483319.778790114	3121196.36645465	32.0065264418809
Sweden	1991-1995	Male	Low	50-54	0.00557875883833191	2.5	0.0275101134699989	0.972489886530001	95810.4138856085	2635.75535760065	472462.681034041	2637876.58766454	27.5322533395377
Sweden	1991-1995	Male	Low	55-59	0.00901267182047022	2.5	0.0440703794352181	0.955929620564782	93174.6585280078	4106.24255507618	455607.686252349	2165413.9066305	23.2403739475963
Sweden	1991-1995	Male	Low	60-64	0.0145512908699042	2.5	0.0702026079299832	0.929797392070017	89068.4159729316	6252.83508549238	429709.992150927	1709806.22037815	19.196549098816
Sweden	1991-1995	Male	Low	65-69	0.0236945827078111	2.5	0.111847465957106	0.888152534042894	82815.5808874393	9262.71286402583	390921.122277132	1280096.22822722	15.4571907183395
Sweden	1991-1995	Male	Low	70-74	0.0390252025248875	2.5	0.177781149239036	0.822218850760964	73552.8680234134	13076.3134070296	335073.556599493	889175.105950088	12.0889250119662
Sweden	1991-1995	Male	Low	75-79	0.065593336767989	2.5	0.281762351769544	0.718237648230456	60476.5546163838	17040.0162556316	259782.73244284	554101.549350595	9.162253915842
Sweden	1991-1995	Male	Low	80-84	0.107436776224233	2.5	0.423448915246764	0.576551084753236	43436.5383607522	18393.155050935	171199.804176424	294318.816907755	6.77583500009503
Sweden	1991-1995	Male	Low	85-89	0.174637252798724	2.5	0.607817373301739	0.392182626698261	25043.3833098173	15221.8034619617	87162.407894182	123119.012731331	4.91622921744234
Sweden	1991-1995	Male	Low	90+	0.273150924352795	3.66097973993464	1	0	9821.57984785553	9821.57984785553	35956.6048371494	35956.6048371494	3.66097973993464
Sweden	1996-2000	Female	Middle	30-34	0.000203783546702637	2.5	0.00101839890116309	0.998981601098837	1e+05	101.839890116302	499745.400274709	5348543.45564355	53.4854345564355
Sweden	1996-2000	Female	Middle	35-39	0.000582843281022424	2.5	0.00290997625484195	0.997090023745158	99898.1601098837	290.701273822167	498764.047364863	4848798.05536884	48.5374109997158
Sweden	1996-2000	Female	Middle	40-44	0.000963012324626212	2.5	0.00480349705596556	0.995196502944034	99607.4588360615	478.464135271235	496841.13384213	4350034.00800397	43.671769753342
Sweden	1996-2000	Female	Middle	45-49	0.00167058473197565	2.5	0.00831818308572626	0.991681816914274	99128.9947007903	824.573127025156	493583.540686389	3853192.87416184	38.8704927936803
Sweden	1996-2000	Female	Middle	50-54	0.00265063491467487	2.5	0.013165929393041	0.986834070606959	98304.4215737651	1294.26907346393	488286.435185166	3359609.33347546	34.1755668737086
Sweden	1996-2000	Female	Middle	55-59	0.00415580660161699	2.5	0.020565368769839	0.979434631230161	97010.1525003012	1995.04956058701	480063.138600039	2871322.89829029	29.5981691017481
Sweden	1996-2000	Female	Middle	60-64	0.00627139920890365	2.5	0.030872954488627	0.969127045511373	95015.1029397142	2933.39694879002	467742.022326596	2391259.75969025	25.1671543334271
Sweden	1996-2000	Female	Middle	65-69	0.00953541163653033	2.5	0.0465669701109665	0.953433029889034	92081.7059909242	4287.96605064617	449688.614828005	1923517.73736365	20.8892495709543
Sweden	1996-2000	Female	Middle	70-74	0.0157597094281076	2.5	0.0758116242181602	0.92418837578184	87793.739940278	6655.78602105923	422329.234648742	1473829.12253565	16.7874056115872
Sweden	1996-2000	Female	Middle	75-79	0.0286884878477359	2.5	0.133843052290808	0.866156947709192	81137.9539192188	10859.7514091791	378540.391073146	1051499.88788691	12.9594084777364
Sweden	1996-2000	Female	Middle	80-84	0.0569183521861334	2.5	0.249140144683647	0.750859855316353	70278.2025100397	17509.1215414579	307618.208696553	672959.496813761	9.5756503834546
Sweden	1996-2000	Female	Middle	85-89	0.107569703070389	2.5	0.423861796398322	0.576138203601678	52769.0809685817	22366.7974536315	207928.41120883	365341.288117208	6.92339683411824
Sweden	1996-2000	Female	Middle	90+	0.193137207781583	5.17766623783279	1	0	30402.2835149502	30402.2835149502	157412.876908378	157412.876908378	5.17766623783279
Sweden	1996-2000	Female	High	30-34	0.000122333802732665	2.5	0.000611482001367002	0.999388517998633	1e+05	61.1482001366967	499847.129499658	5562948.48027213	55.6294848027213
Sweden	1996-2000	Female	High	35-39	0.000340494904184218	2.5	0.00170102654374602	0.998298973456254	99938.8517998633	169.99863966307	499269.262400159	5063101.35077247	50.6619924042333
Sweden	1996-2000	Female	High	40-44	0.00064486305327632	2.5	0.00321912552858849	0.996780874471412	99768.8531602002	321.168462165995	498041.344645586	4563832.08837231	45.7440568254714
Sweden	1996-2000	Female	High	45-49	0.00106700099364468	2.5	0.00532081168982328	0.994679188310177	99447.6846980342	529.142403267149	495915.567482003	4065790.74372673	40.8837144481765
Sweden	1996-2000	Female	High	50-54	0.00191834521873306	2.5	0.00954594504855981	0.99045405495144	98918.5422947671	944.270969029501	492232.034051262	3569875.17624472	36.0890394604367
Sweden	1996-2000	Female	High	55-59	0.00309289780438664	2.5	0.0153458313020815	0.984654168697919	97974.2713257376	1503.49663970912	486112.615029415	3077643.14219346	31.4127688886926
Sweden	1996-2000	Female	High	60-64	0.00433092266969181	2.5	0.0214226635998843	0.978577336400116	96470.7746860285	2066.66095331902	477187.221046845	2591530.52716405	26.8633742768043
Sweden	1996-2000	Female	High	65-69	0.00741458201128887	2.5	0.0363982161594963	0.963601783840504	94404.1137327094	3436.14133798883	463430.215318575	2114343.3061172	22.3967285165521
Sweden	1996-2000	Female	High	70-74	0.0123752002958215	2.5	0.0600191296030607	0.939980870396939	90967.9723947206	5459.8185248864	441190.315661387	1650913.09079863	18.1482894181165
Sweden	1996-2000	Female	High	75-79	0.0197064323771215	2.5	0.0939057915577264	0.906094208442274	85508.1538698342	8029.71087378664	407466.492164704	1209722.77513724	14.147455188645
Sweden	1996-2000	Female	High	80-84	0.0489125713127335	2.5	0.217915801153444	0.782084198846556	77478.4429960476	16883.7769776052	345182.772536225	802256.282972533	10.3545741492696
Sweden	1996-2000	Female	High	85-89	0.0951926815809327	2.5	0.384467239204846	0.615532760795154	60594.6660184424	23296.6639546502	244731.670205587	457073.510436309	7.54313111152713
Sweden	1996-2000	Female	High	90+	0.175650743269747	5.6931156759428	1	0	37298.0020637922	37298.0020637922	212341.840230722	212341.840230722	5.6931156759428
Sweden	1996-2000	Female	Low	30-34	0.000467424283526215	2.5	0.00233439353706475	0.997665606462935	1e+05	233.439353706475	499416.401615734	5164817.9999053	51.648179999053
Sweden	1996-2000	Female	Low	35-39	0.00103958321804369	2.5	0.00518444194312096	0.994815558056879	99766.5606462935	517.233941535567	497539.718377629	4665401.59828956	46.7631796472367
Sweden	1996-2000	Female	Low	40-44	0.00157092663632347	2.5	0.00782390622489539	0.992176093775105	99249.326704758	776.51742502203	494305.339961235	4167861.87991194	41.9938554576827
Sweden	1996-2000	Female	Low	45-49	0.00233499058093511	2.5	0.0116071961703534	0.988392803829647	98472.8092797359	1142.9932147557	489506.56336179	3673556.5399507	37.3052883006016
Sweden	1996-2000	Female	Low	50-54	0.00344365792997896	2.5	0.0170713201820941	0.982928679817906	97329.8160649802	1661.5484533096	482495.209191627	3184049.97658891	32.7140243896397
Sweden	1996-2000	Female	Low	55-59	0.00516515204099558	2.5	0.0254965266137842	0.974503473386216	95668.2676116706	2439.2085312556	472243.316730214	2701554.76739728	28.2387758746006
Sweden	1996-2000	Female	Low	60-64	0.00778179076914486	2.5	0.0381664456103697	0.96183355438963	93229.059080415	3558.22181269858	457249.740870329	2229311.45066707	23.9121951101552
Sweden	1996-2000	Female	Low	65-69	0.0116309058452887	2.5	0.0565113342080305	0.943488665791969	89670.8372677164	5067.41865354986	435685.639704708	1772061.70979674	19.7618508290066
Sweden	1996-2000	Female	Low	70-74	0.0193340462622504	2.5	0.0922131004366812	0.907786899563319	84603.4186141666	7801.54353795471	403513.234225946	1336376.07009203	15.795769154277
Sweden	1996-2000	Female	Low	75-79	0.034436347719713	2.5	0.158533455593501	0.841466544406499	76801.8750762119	12175.6666518923	353570.208751329	932862.835866087	12.1463549547507
Sweden	1996-2000	Female	Low	80-84	0.0644550171148092	2.5	0.277551171759122	0.722448828240878	64626.2084243196	17937.0798745191	278288.3424353	579292.627114758	8.96374151042974
Sweden	1996-2000	Female	Low	85-89	0.118837893187555	2.5	0.458092574763408	0.541907425236592	46689.1285498005	21387.9431108379	179975.784971908	301004.284679458	6.44698871083864
Sweden	1996-2000	Female	Low	90+	0.209051467217223	4.78351103348589	1	0	25301.1854389626	25301.1854389626	121028.49970755	121028.49970755	4.78351103348589
Sweden	1996-2000	Male	Middle	30-34	0.000342589038799583	2.5	0.00171147935882675	0.998288520641173	1e+05	171.147935882676	499572.130160293	4885718.29679061	48.8571829679061
Sweden	1996-2000	Male	Middle	35-39	0.000983474959640937	2.5	0.00490531416408082	0.995094685835919	99828.8520641173	489.691882014042	497920.030615552	4386146.16663032	43.9366583501653
Sweden	1996-2000	Male	Middle	40-44	0.00145749778683218	2.5	0.00726103159047782	0.992738968409522	99339.1601821033	721.304780253791	494892.538959882	3888226.13601476	39.1409201455607
Sweden	1996-2000	Male	Middle	45-49	0.00228849740452474	2.5	0.0113773941799957	0.988622605820004	98617.8554018495	1122.01421409266	490284.241474016	3393333.59705488	34.4089169575598
Sweden	1996-2000	Male	Middle	50-54	0.00391283148684888	2.5	0.0193746332467097	0.98062536675329	97495.8411877568	1888.94616609224	482756.840523554	2903049.35558087	29.7761352711465
Sweden	1996-2000	Male	Middle	55-59	0.00614168075264632	2.5	0.0302440308084843	0.969755969191516	95606.8950216646	2891.53787853876	470805.630411976	2420292.51505731	25.3150414989303
Sweden	1996-2000	Male	Middle	60-64	0.0107911605891848	2.5	0.0525384264535166	0.947461573546483	92715.3571431258	4871.11897237564	451398.98828469	1949486.88464534	21.0265801126764
Sweden	1996-2000	Male	Middle	65-69	0.0174959898691431	2.5	0.0838139301631468	0.916186069836853	87844.2381707502	7362.57084327808	420814.763745556	1498087.89636065	17.0539118735219
Sweden	1996-2000	Male	Middle	70-74	0.0292654341556457	2.5	0.136351226197423	0.863648773802577	80481.6673274721	10973.7740265139	374973.901571076	1077273.13261509	13.3853232467435
Sweden	1996-2000	Male	Middle	75-79	0.0515582539721399	2.5	0.228357043719639	0.771642956280361	69507.8933009582	15872.6170293869	307857.923931324	702299.231044015	10.1038773827193
Sweden	1996-2000	Male	Middle	80-84	0.092640938327658	2.5	0.37609922814024	0.62390077185976	53635.2762715713	20172.1860068265	217745.91634079	394441.307112691	7.35413956134984
Sweden	1996-2000	Male	Middle	85-89	0.157489610894645	2.5	0.564995679980152	0.435004320019848	33463.0902647448	18906.5014383667	120049.197727807	176695.390771901	5.28030703004316
Sweden	1996-2000	Male	Middle	90+	0.256973823731582	3.89144693992075	1	0	14556.5888263781	14556.5888263781	56646.1930440937	56646.1930440937	3.89144693992075
Sweden	1996-2000	Male	High	30-34	0.000224810201223557	2.5	0.00112341961564316	0.998876580384357	1e+05	112.341961564307	499719.145096089	5120518.83377551	51.2051883377551
Sweden	1996-2000	Male	High	35-39	0.000460924259507449	2.5	0.00230196871447443	0.997698031285526	99887.6580384357	229.938263766599	498863.444532762	4620799.68867942	46.2599662402875
Sweden	1996-2000	Male	High	40-44	0.000733554800098238	2.5	0.00366106003009488	0.996338939969905	99657.7197746691	364.852894557436	497376.466636952	4121936.24414666	41.3609327352317
Sweden	1996-2000	Male	High	45-49	0.00135089096591667	2.5	0.00673172027930734	0.993268279720693	99292.8668801117	668.411805567419	494793.30488664	3624559.7775097	36.5037277238261
Sweden	1996-2000	Male	High	50-54	0.0025678361020248	2.5	0.0127572839742419	0.987242716025758	98624.4550745442	1258.18018019083	489976.824922244	3129766.47262306	31.7341826655211
Sweden	1996-2000	Male	High	55-59	0.00416765639508519	2.5	0.020623403823344	0.979376596176656	97366.2748943534	2008.02400592096	481811.314456965	2639789.64770082	27.1119507300151
Sweden	1996-2000	Male	High	60-64	0.00717694312587351	2.5	0.0352522079014422	0.964747792098558	95358.2508884324	3361.58888543691	468387.28222857	2157978.33324386	22.6302214348358
Sweden	1996-2000	Male	High	65-69	0.0136119753635151	2.5	0.0658200254069136	0.934179974593086	91996.6620029955	6055.22263038841	444845.253439007	1689591.05101529	18.3657864777775
Sweden	1996-2000	Male	High	70-74	0.0240163205946514	2.5	0.113280170730081	0.886719829269919	85941.4393726071	9735.46092491782	405368.544550741	1244745.79757628	14.4836508052834
Sweden	1996-2000	Male	High	75-79	0.0419905804914033	2.5	0.190006675910235	0.809993324089765	76205.9784476893	14479.6446493324	344830.780615115	839377.253025538	11.0145853399378
Sweden	1996-2000	Male	High	80-84	0.0799309475530224	2.5	0.333093533394996	0.666906466605004	61726.3337983569	20560.6426284137	257230.06242075	494546.472410422	8.01192039083304
Sweden	1996-2000	Male	High	85-89	0.139739699559986	2.5	0.517804043963808	0.482195956036192	41165.6911699432	21315.7613603618	152539.052448812	237316.409989672	5.76490769971443
Sweden	1996-2000	Male	High	90+	0.234141879215971	4.27091472635532	1	0	19849.9298095814	19849.9298095814	84777.3575408606	84777.3575408606	4.27091472635532
Sweden	1996-2000	Male	Low	30-34	0.000812702336015475	2.5	0.00405527235678353	0.995944727643217	1e+05	405.527235678353	498986.181910804	4694567.60361763	46.9456760361763
Sweden	1996-2000	Male	Low	35-39	0.00164732650739477	2.5	0.00820285060388389	0.991797149396116	99594.4727643216	816.958581058308	495929.967368962	4195581.42170683	42.126649253269
Sweden	1996-2000	Male	Low	40-44	0.00227998176014592	2.5	0.0113352981183405	0.988664701881659	98777.5141832633	1119.67257065591	491088.389489677	3699651.45433786	37.4543891383402
Sweden	1996-2000	Male	Low	45-49	0.00318390559085812	2.5	0.0157938129310602	0.98420618706894	97657.8416126074	1542.38968168062	484433.233858836	3208563.06484819	32.8551503070898
Sweden	1996-2000	Male	Low	50-54	0.00487498292116409	2.5	0.0240814232877082	0.975918576712292	96115.4519309268	2314.59688243803	474790.767448539	2724129.83098935	28.3422673073112
Sweden	1996-2000	Male	Low	55-59	0.00778706374767335	2.5	0.0381918135220285	0.961808186477972	93800.8550484888	3582.42476421871	460048.213331897	2249339.06354081	23.9799419992286
Sweden	1996-2000	Male	Low	60-64	0.0129701258477257	2.5	0.0628138697495429	0.937186130250457	90218.4302842701	5666.96872888436	436924.729599139	1789290.85020891	19.8328749965059
Sweden	1996-2000	Male	Low	65-69	0.0214619685722549	2.5	0.101845339189011	0.898154660810988	84551.4615553857	8611.17228103492	401229.377074341	1352366.12060978	15.9945918820564
Sweden	1996-2000	Male	Low	70-74	0.0354383847686799	2.5	0.162771064785692	0.837228935214308	75940.2892743508	12360.8817453195	348799.242008455	951136.743535434	12.5247974773871
Sweden	1996-2000	Male	Low	75-79	0.0602456589176301	2.5	0.261797836656672	0.738202163343328	63579.4075290313	16644.9513470133	276284.659277623	602337.501526979	9.47378286360946
Sweden	1996-2000	Male	Low	80-84	0.102042547360935	2.5	0.406509559388293	0.593490440611707	46934.456182018	19079.3051026812	186974.018153387	326052.842249356	6.94698242555278
Sweden	1996-2000	Male	Low	85-89	0.1697002645473	2.5	0.595752802334219	0.404247197665781	27855.1510793367	16594.7843149579	97788.7946092888	139078.824095969	4.99293016576526
Sweden	1996-2000	Male	Low	90+	0.272713943399128	3.66684588083734	1	0	11260.3667643788	11260.3667643788	41290.0294866802	41290.0294866802	3.66684588083734
Sweden	2001-2005	Female	Middle	30-34	0.00017483112369478	2.5	0.000873773711374364	0.999126226288626	1e+05	87.3773711374379	499781.556572156	5387569.810548	53.87569810548
Sweden	2001-2005	Female	Middle	35-39	0.000514120210459313	2.5	0.00256730129858671	0.997432698701413	99912.6226288626	256.505805820285	498921.848629762	4887788.25397584	48.9206280985348
Sweden	2001-2005	Female	Middle	40-44	0.000843529616985223	2.5	0.00420877252423774	0.995791227475762	99656.1168230423	419.429926357043	497232.009299319	4388866.40534608	44.0401105848757
Sweden	2001-2005	Female	Middle	45-49	0.00149289179927391	2.5	0.00743670351215225	0.992563296487848	99236.6868966852	737.993817978931	494338.449938479	3891634.39604676	39.2156824028025
Sweden	2001-2005	Female	Middle	50-54	0.00232911134412654	2.5	0.0115781397788755	0.988421860221124	98498.6930787063	1140.43163650183	489642.386302277	3397295.94610828	34.490771805405
Sweden	2001-2005	Female	Middle	55-59	0.00408179587986833	2.5	0.0202028199314469	0.979797180068553	97358.2614422045	1966.91142475557	481874.028649133	2907653.559806	29.8655041363089
Sweden	2001-2005	Female	Middle	60-64	0.00613385397317229	2.5	0.0302060707974247	0.969793929202575	95391.3500174489	2881.39787208899	469753.255407022	2425779.53115687	25.4297641317913
Sweden	2001-2005	Female	Middle	65-69	0.00969609617479179	2.5	0.0473331147907988	0.952666885209201	92509.9521453599	4378.78418418764	451602.80026633	1956026.27574985	21.1439551138927
Sweden	2001-2005	Female	Middle	70-74	0.0154894402337625	2.5	0.0745599706459343	0.925440029354066	88131.1679611723	6571.05729617691	424228.196565419	1504423.47548352	17.0702772956137
Sweden	2001-2005	Female	Middle	75-79	0.0271409717960135	2.5	0.127082034214105	0.872917965785895	81560.1106649954	10364.8247740351	381888.491389889	1080195.2789181	13.2441615160989
Sweden	2001-2005	Female	Middle	80-84	0.0524645339531212	2.5	0.231905619186307	0.768094380813693	71195.2858909603	16510.5868576893	314699.962310578	698306.787528209	9.80832900366053
Sweden	2001-2005	Female	Middle	85-89	0.105069041514865	2.5	0.416058134150251	0.583941865849749	54684.699033271	22752.0138463508	216543.460550478	383606.825217631	7.01488409004938
Sweden	2001-2005	Female	Middle	90+	0.191141159227464	5.23173556151749	1	0	31932.6851869202	31932.6851869202	167063.364667153	167063.364667153	5.23173556151749
Sweden	2001-2005	Female	High	30-34	0.000111680148055968	2.5	0.000558244878103243	0.999441755121897	1e+05	55.8244878103287	499860.438780474	5642198.27036468	56.4219827036468
Sweden	2001-2005	Female	High	35-39	0.000345737728418798	2.5	0.00172719575025592	0.998272804249744	99944.1755121897	172.62315520749	499289.31967293	5142337.8315842	51.4521011877978
Sweden	2001-2005	Female	High	40-44	0.000524312783678765	2.5	0.0026181321180467	0.997381867881953	99771.5523569822	261.215105693205	498204.724020678	4643048.51191127	46.5367973357623
Sweden	2001-2005	Female	High	45-49	0.0009878658224252	2.5	0.00492716067803742	0.995072839321963	99510.337251289	490.303420762793	496325.927704538	4144843.7878906	41.6523941369408
Sweden	2001-2005	Female	High	50-54	0.00172028100103348	2.5	0.00856457133180713	0.991435428668193	99020.0338305262	848.064143019481	492980.008795082	3648517.86018606	36.846259479476
Sweden	2001-2005	Female	High	55-59	0.00280842281137129	2.5	0.0139442109565143	0.986055789043486	98171.9696875067	1368.93065533914	487437.521799186	3155537.85139098	32.1429615952032
Sweden	2001-2005	Female	High	60-64	0.00446483890954151	2.5	0.0220777604381086	0.977922239561891	96803.0390321676	2137.19430543306	478672.209397255	2668100.32959179	27.5621546210464
Sweden	2001-2005	Female	High	65-69	0.00673818547264163	2.5	0.033132790150065	0.966867209849935	94665.8447267345	3136.54356770955	465487.864714399	2189428.12019454	23.1279626407456
Sweden	2001-2005	Female	High	70-74	0.0119534087734004	2.5	0.058032818851976	0.941967181148024	91529.301159025	5311.70335380966	444367.247410601	1723940.25548014	18.8348456029936
Sweden	2001-2005	Female	High	75-79	0.019047619047619	2.5	0.0909090909090909	0.909090909090909	86217.5978052153	7837.96343683774	411493.080433982	1279573.00806954	14.8412045874947
Sweden	2001-2005	Female	High	80-84	0.0350074837851322	2.5	0.1609511794166	0.8390488205834	78379.6343683775	12615.2945938322	360359.935357307	868079.927635554	11.0753250462442
Sweden	2001-2005	Female	High	85-89	0.0915455692595759	2.5	0.372480498186456	0.627519501813544	65764.3397745453	24495.934042126	267581.863767412	507719.992278247	7.72029330817922
Sweden	2001-2005	Female	High	90+	0.171852783180816	5.81893398227858	1	0	41268.4057324193	41268.4057324193	240138.128510835	240138.128510835	5.81893398227858
Sweden	2001-2005	Female	Low	30-34	0.000385461163208048	2.5	0.00192545035021101	0.998074549649789	1e+05	192.545035021103	499518.637412447	5182414.36974985	51.8241436974985
Sweden	2001-2005	Female	Low	35-39	0.000943096145582794	2.5	0.00470438900008073	0.995295610999919	99807.4549649789	469.533093263293	497863.442091736	4682895.7323374	46.9192981023368
Sweden	2001-2005	Female	Low	40-44	0.00142751636935003	2.5	0.0071121998923292	0.992887800107671	99337.9218717156	706.511157240224	494923.331465477	4185032.29024566	42.1292514619964
Sweden	2001-2005	Female	Low	45-49	0.00251446437359647	2.5	0.0124937839315143	0.987506216068486	98631.4107144754	1232.27953432711	490076.354736559	3690108.95878019	37.4131215608641
Sweden	2001-2005	Female	Low	50-54	0.00386233108382004	2.5	0.0191269687046818	0.980873031295318	97399.1311801483	1862.95013394589	482338.280565877	3200032.60404363	32.8548372585058
Sweden	2001-2005	Female	Low	55-59	0.00529178752123755	2.5	0.0261134702659637	0.973886529734036	95536.1810462024	2494.78122307373	471443.952173328	2717694.32347775	28.4467548704238
Sweden	2001-2005	Female	Low	60-64	0.0075870460040288	2.5	0.0372290831046373	0.962770916895363	93041.3998231286	3463.84600618704	456547.384100176	2246250.37130442	24.1424825462056
Sweden	2001-2005	Female	Low	65-69	0.0117118363991713	2.5	0.0568933674659582	0.943106632534042	89577.5538169416	5096.36868600889	435146.847369686	1789702.98720425	19.9793688367695
Sweden	2001-2005	Female	Low	70-74	0.0186282564381885	2.5	0.0889966510941384	0.911003348905862	84481.1851309327	7518.54255711693	403609.569261871	1354556.13983456	16.0338202847795
Sweden	2001-2005	Female	Low	75-79	0.0323368314308397	2.5	0.149590916525985	0.850409083474015	76962.6425738158	11512.9122408789	356030.932266882	950946.57057269	12.3559500917686
Sweden	2001-2005	Female	Low	80-84	0.0617084947666686	2.5	0.267305000735817	0.732694999264183	65449.7303329369	17495.0402148047	283511.051127673	594915.638305808	9.08965759338543
Sweden	2001-2005	Female	Low	85-89	0.116988881210425	2.5	0.452577939148399	0.547422060851601	47954.6901181322	21703.2348261644	185515.36352525	311404.587178136	6.49372535639408
Sweden	2001-2005	Female	Low	90+	0.208528216556097	4.79551408684775	1	0	26251.4552919678	26251.4552919678	125889.223652886	125889.223652886	4.79551408684775
Sweden	2001-2005	Male	Middle	30-34	0.000331304305537544	2.5	0.00165515063136151	0.998344849368639	1e+05	165.515063136147	499586.21234216	4969393.64582207	49.6939364582207
Sweden	2001-2005	Male	Middle	35-39	0.000804428167819525	2.5	0.00401406826514754	0.995985931734853	99834.4849368639	400.742437752415	498170.568589938	4469807.43347991	44.7721790351966
Sweden	2001-2005	Male	Middle	40-44	0.00132611883735904	2.5	0.00660868443449832	0.993391315565502	99433.7424991114	657.126226317792	495525.896929763	3971636.86488997	39.9425463134455
Sweden	2001-2005	Male	Middle	45-49	0.00219358478063536	2.5	0.0109081042743722	0.989091895725628	98776.6162727936	1077.46563017328	491189.417288535	3476110.96796021	35.1916384578325
Sweden	2001-2005	Male	Middle	50-54	0.00358057829140712	2.5	0.0177440564982874	0.982255943501713	97699.1506426204	1733.57924883736	484161.805091008	2984921.55067167	30.5521750295496
Sweden	2001-2005	Male	Middle	55-59	0.00580544224529659	2.5	0.0286119486874076	0.971388051312592	95965.571393783	2745.76200447668	472963.451957723	2500759.74558066	26.058926230107
Sweden	2001-2005	Male	Middle	60-64	0.00946290189039633	2.5	0.0462210463839741	0.953778953616026	93219.8093893063	4308.71713368833	455327.254112311	2027796.29362294	21.7528474570723
Sweden	2001-2005	Male	Middle	65-69	0.0163785974679416	2.5	0.0786716587622046	0.921328341237795	88911.092255618	6994.78311010888	427068.503502818	1572469.03951063	17.6858589813496
Sweden	2001-2005	Male	Middle	70-74	0.0265990654382414	2.5	0.1247028772129	0.8752971227871	81916.3091455091	10215.1994411063	384043.54712478	1145400.53600781	13.9825701127869
Sweden	2001-2005	Male	Middle	75-79	0.0451162210486923	2.5	0.202716589129907	0.797283410870093	71701.1097044028	14535.0043961058	322168.037531749	761356.988883031	10.6184826430417
Sweden	2001-2005	Male	Middle	80-84	0.0837395376780131	2.5	0.346217462727853	0.653782537272147	57166.105308297	19791.9039338718	236350.766706805	439188.951351281	7.68268100446469
Sweden	2001-2005	Male	Middle	85-89	0.151475376301928	2.5	0.549345928435421	0.450654071564579	37374.2013744252	20531.365353566	135542.593488211	202838.184644476	5.42722458768782
Sweden	2001-2005	Male	Middle	90+	0.250281418611049	3.99550236509589	1	0	16842.8360208592	16842.8360208592	67295.5911562651	67295.5911562651	3.99550236509589
Sweden	2001-2005	Male	High	30-34	0.000120934852137845	2.5	0.000604491500463658	0.999395508499536	1e+05	60.4491500463773	499848.877124884	5219776.91230769	52.1977691230769
Sweden	2001-2005	Male	High	35-39	0.000486245784448097	2.5	0.00242827707351431	0.997571722926486	99939.5508499536	242.680920066254	499091.051949602	4719928.0351828	47.2278291731485
Sweden	2001-2005	Male	High	40-44	0.000722476662730707	2.5	0.00360587042058428	0.996394129579416	99696.8699298874	359.493994305012	497585.614663674	4220836.9832332	42.3367051162342
Sweden	2001-2005	Male	High	45-49	0.00120967493072142	2.5	0.00603013838552274	0.993969861614477	99337.3759355824	599.018123746268	495189.334368546	3723251.36856952	37.4808709562044
Sweden	2001-2005	Male	High	50-54	0.00186130220806134	2.5	0.00926340604499244	0.990736593955008	98738.3578118361	914.65350062678	491405.155307613	3228062.03420098	32.6930901600839
Sweden	2001-2005	Male	High	55-59	0.00376412649345612	2.5	0.0186451754698773	0.981354824530123	97823.7043112093	1823.9401319959	484558.671226057	2736656.87889336	27.975396128807
Sweden	2001-2005	Male	High	60-64	0.00638919797241209	2.5	0.031443739175596	0.968556260824404	95999.7641792134	3018.59154576992	472452.342031642	2252098.20766731	23.4594139571329
Sweden	2001-2005	Male	High	65-69	0.0121584158415842	2.5	0.0589987508407802	0.94100124915922	92981.1726334435	5485.7730370841	451191.430574507	1779645.86563567	19.1398518133505
Sweden	2001-2005	Male	High	70-74	0.0216744839305376	2.5	0.102801970508171	0.897198029491829	87495.3995963594	8994.69948890555	414990.249259533	1328454.43506116	15.1831346698191
Sweden	2001-2005	Male	High	75-79	0.0377021447752895	2.5	0.172273063887523	0.827726936112477	78500.7001074538	13523.5561248266	358694.610225203	913464.185801625	11.6363826634826
Sweden	2001-2005	Male	High	80-84	0.066862477316521	2.5	0.286433288452908	0.713566711547092	64977.1439826272	18611.617025222	278356.677350081	554769.575576423	8.53791874454732
Sweden	2001-2005	Male	High	85-89	0.133194588969823	2.5	0.499609679937549	0.500390320062451	46365.5269574052	23164.666083325	173915.969578714	276412.898226341	5.96160372511833
Sweden	2001-2005	Male	High	90+	0.226356644830227	4.41780713241277	1	0	23200.8608740802	23200.8608740802	102496.928647628	102496.928647628	4.41780713241277
Sweden	2001-2005	Male	Low	30-34	0.00080443007426706	2.5	0.00401407775916051	0.995985922240839	1e+05	401.407775916057	498996.48056021	4769992.57718051	47.6999257718051
Sweden	2001-2005	Male	Low	35-39	0.00152563391312861	2.5	0.00759918562737983	0.99240081437262	99598.5922240839	756.868190536508	496100.790644078	4270996.0966203	42.8820930220691
Sweden	2001-2005	Male	Low	40-44	0.00214233042214044	2.5	0.0106545879907324	0.989345412009268	98841.7240335474	1053.11784587112	491575.825553059	3774895.30597622	38.1913138695861
Sweden	2001-2005	Male	Low	45-49	0.00308283390657173	2.5	0.0152962798077691	0.984703720192231	97788.6061876763	1495.80188225844	485203.526232735	3283319.48042316	33.5756854343726
Sweden	2001-2005	Male	Low	50-54	0.00475094414437068	2.5	0.0234758891269	0.9765241108731	96292.8043054179	2260.55919759227	475812.623533109	2798115.95419043	29.058411730491
Sweden	2001-2005	Male	Low	55-59	0.00732481468628269	2.5	0.0359654723806807	0.964034527619319	94032.2451078256	3381.9141143189	461706.440253331	2322303.33065732	24.6968827341553
Sweden	2001-2005	Male	Low	60-64	0.0117864826906904	2.5	0.0572456026903812	0.942754397309619	90650.3309935067	5189.33283180583	440278.322888019	1860596.89040399	20.524987278174
Sweden	2001-2005	Male	Low	65-69	0.019069359481828	2.5	0.0910081305176161	0.908991869482384	85460.9981617009	7777.64567486581	407860.87662134	1420318.56751597	16.6194942496293
Sweden	2001-2005	Male	Low	70-74	0.031888799924316	2.5	0.147671344706805	0.852328655293195	77683.3524868351	11471.6051230637	359737.749626516	1012457.69089463	13.0331359098619
Sweden	2001-2005	Male	Low	75-79	0.0542138540958021	2.5	0.238715105701586	0.761284894298414	66211.7473637714	15805.7442706294	291544.376142283	652719.941268113	9.85806850379631
Sweden	2001-2005	Male	Low	80-84	0.0953113512778244	2.5	0.384854298339565	0.615145701660435	50406.003093142	19398.9669525131	203532.598084427	361175.56512583	7.16532839270031
Sweden	2001-2005	Male	Low	85-89	0.165383688635816	2.5	0.58503169426363	0.41496830573637	31007.0361406289	18140.0988874457	109684.93348453	157642.967041403	5.08410305088273
Sweden	2001-2005	Male	Low	90+	0.268295764002178	3.72722992373403	1	0	12866.9372531832	12866.9372531832	47958.0335568724	47958.0335568724	3.72722992373403
Sweden	2006-2010	Female	Middle	30-34	0.000170996067090457	2.5	0.000854614995944327	0.999145385004056	1e+05	85.4614995944285	499786.346251014	5431684.47844966	54.3168447844966
Sweden	2006-2010	Female	Middle	35-39	0.000488460432225495	2.5	0.00243932337874767	0.997560676621252	99914.5385004056	243.723869640817	498963.382827926	4931898.13219864	49.3611661147654
Sweden	2006-2010	Female	Middle	40-44	0.000821478617166575	2.5	0.00409897503497405	0.995901024965026	99670.8146307648	408.548180887039	497332.702701606	4432934.74937072	44.4757551725922
Sweden	2006-2010	Female	Middle	45-49	0.00131517861117647	2.5	0.00655434272746866	0.993445657272531	99262.2664498777	650.5989142178	494684.834963844	3935602.04666911	39.6485209075534
Sweden	2006-2010	Female	Middle	50-54	0.00232620156310899	2.5	0.0115637587314536	0.988436241268546	98611.6675356599	1140.32153148871	490207.533849578	3440917.21170527	34.893611452833
Sweden	2006-2010	Female	Middle	55-59	0.00359385383186189	2.5	0.0178092594708298	0.98219074052917	97471.3460041712	1735.89249195931	483016.998790958	2950709.67785569	30.2725857271881
Sweden	2006-2010	Female	Middle	60-64	0.00604297098129705	2.5	0.0297651796148216	0.970234820385178	95735.4535122119	2849.58296929739	471553.310137816	2467692.67906473	25.7761632554439
Sweden	2006-2010	Female	Middle	65-69	0.00940802774536071	2.5	0.0459591757258468	0.954040824274153	92885.8705429145	4268.95804673007	453756.957597747	1996139.36892691	21.4902369677923
Sweden	2006-2010	Female	Middle	70-74	0.014929267917876	2.5	0.071960543987612	0.928039456012388	88616.9124961844	6376.92122972803	427142.259406602	1542382.41132917	17.4050569793388
Sweden	2006-2010	Female	Middle	75-79	0.0255006887586464	2.5	0.119862032811472	0.880137967188528	82239.9912664564	9857.45253159518	386556.325003294	1115240.15192256	13.5608009527774
Sweden	2006-2010	Female	Middle	80-84	0.049734856899999	2.5	0.221174125762984	0.778825874237016	72382.5387348612	16009.1447251883	321889.831861335	728683.826919271	10.0671217071904
Sweden	2006-2010	Female	Middle	85-89	0.0994626413426865	2.5	0.398278602280662	0.601721397719338	56373.394009673	22452.3165719896	225736.178618391	406793.995057935	7.2160635740352
Sweden	2006-2010	Female	Middle	90+	0.187349422989477	5.33761985515251	1	0	33921.0774376834	33921.0774376834	181057.816439544	181057.816439544	5.33761985515251
Sweden	2006-2010	Female	High	30-34	0.000104190964932742	2.5	0.000520819163035832	0.999479180836964	1e+05	52.0819163035776	499869.795209241	5714392.34549327	57.1439234549327
Sweden	2006-2010	Female	High	35-39	0.00031690485100415	2.5	0.00158326989024908	0.998416730109751	99947.9180836964	158.244529295	499343.979095245	5214522.55028403	52.1723978874416
Sweden	2006-2010	Female	High	40-44	0.000497343815621753	2.5	0.00248363103177392	0.997516368968226	99789.6735544014	247.840729890304	498328.765947281	4715178.57118879	47.2511674128111
Sweden	2006-2010	Female	High	45-49	0.000917946680881805	2.5	0.00457922469413654	0.995420775305863	99541.8328245111	455.824418969598	496569.603075132	4216849.80524151	42.3625895323393
Sweden	2006-2010	Female	High	50-54	0.00153794759632657	2.5	0.00766028518865022	0.99233971481135	99086.0084055415	759.027082591449	493532.474321229	3720280.20216638	37.5459690225882
Sweden	2006-2010	Female	High	55-59	0.00245781156632602	2.5	0.0122140085032041	0.987785991496796	98326.9813229501	1200.96658597293	488632.490149818	3226747.72784515	32.8165035113511
Sweden	2006-2010	Female	High	60-64	0.00404036378219898	2.5	0.0199998027146465	0.980000197285353	97126.0147369771	1942.50113319939	480773.820851887	2738115.23769533	28.1913681428225
Sweden	2006-2010	Female	High	65-69	0.00663760807489481	2.5	0.0326463068987573	0.967353693101243	95183.5136037778	3107.39019681097	468149.092526861	2257341.41684344	23.7156765008709
Sweden	2006-2010	Female	High	70-74	0.0106799977276601	2.5	0.0520112875560228	0.947988712443977	92076.1234069668	4788.99773156359	448408.122705925	1789192.32431658	19.431664345908
Sweden	2006-2010	Female	High	75-79	0.0191541656072549	2.5	0.0913943707538014	0.908605629246199	87287.1256754032	7977.55192601145	416491.748561987	1340784.20161066	15.3606180892777
Sweden	2006-2010	Female	High	80-84	0.0367926882525423	2.5	0.168467509837389	0.831532490162611	79309.5737493917	13361.0863958248	363145.152757397	924292.453048668	11.6542355399528
Sweden	2006-2010	Female	High	85-89	0.0781139444711743	2.5	0.326758695806597	0.673241304193403	65948.487353567	21549.2417180694	275869.332472662	561147.300291271	8.50887295235165
Sweden	2006-2010	Female	High	90+	0.155635031947957	6.42528862225819	1	0	44399.2456354976	44399.2456354976	285277.96781861	285277.96781861	6.42528862225819
Sweden	2006-2010	Female	Low	30-34	0.000503730327288569	2.5	0.00251548382271958	0.99748451617728	1e+05	251.548382271954	499371.12904432	5218880.40109035	52.1888040109035
Sweden	2006-2010	Female	Low	35-39	0.00105421289829481	2.5	0.00525720894776963	0.99474279105223	99748.451617728	524.398452370879	497431.261957713	4719509.27204603	47.3141106002616
Sweden	2006-2010	Female	Low	40-44	0.00142981037432904	2.5	0.00712358842008151	0.992876411579918	99224.0531653572	706.831316122305	494353.18753648	4222078.01008832	42.5509528728101
Sweden	2006-2010	Female	Low	45-49	0.00245972649079021	2.5	0.0122234664930952	0.987776533506905	98517.2218492349	1204.22196026694	489575.554345507	3727724.82255184	37.838306364917
Sweden	2006-2010	Female	Low	50-54	0.00349239814195849	2.5	0.0173108497609404	0.98268915023906	97312.9998889679	1684.57072086433	482353.572642679	3238149.26820633	33.2756083144183
Sweden	2006-2010	Female	Low	55-59	0.00516739907579851	2.5	0.025507477095075	0.974492522904925	95628.4291681036	2439.23996664339	472044.04592391	2755795.69556365	28.8177450946024
Sweden	2006-2010	Female	Low	60-64	0.0076431036391377	2.5	0.0374989964059526	0.962501003594047	93189.1892014602	3494.50107093921	457209.693329953	2283751.64963974	24.5066157266658
Sweden	2006-2010	Female	Low	65-69	0.0114737712345339	2.5	0.0557691500000567	0.944230849999943	89694.688130521	5002.19651655933	435967.949361207	1826541.95630979	20.3639924992198
Sweden	2006-2010	Female	Low	70-74	0.017779720752472	2.5	0.085115288604476	0.914884711395524	84692.4916139617	7208.62586635452	405440.893403922	1390574.00694858	16.4190943075212
Sweden	2006-2010	Female	Low	75-79	0.0305865878646225	2.5	0.142069394294459	0.857930605705541	77483.8657476072	11008.0858743558	359899.114052146	985133.113544662	12.7140418723247
Sweden	2006-2010	Female	Low	80-84	0.056626699040236	2.5	0.248021848741027	0.751978151258973	66475.7798732514	16487.4458206654	291160.284814593	625233.999492516	9.40544060836356
Sweden	2006-2010	Female	Low	85-89	0.111251920122888	2.5	0.435213700893863	0.564786299106137	49988.334052586	21755.6078645447	195552.650601568	334073.714677922	6.68303357192277
Sweden	2006-2010	Female	Low	90+	0.203815400757239	4.90640057760445	1	0	28232.7261880413	28232.7261880413	138521.064076354	138521.064076354	4.90640057760445
Sweden	2006-2010	Male	Middle	30-34	0.000338592890767254	2.5	0.0016915326015528	0.998308467398447	1e+05	169.153260155275	499577.116849612	5045583.62422756	50.4558362422756
Sweden	2006-2010	Male	Middle	35-39	0.000805212144420697	2.5	0.00401797242162888	0.995982027578371	99830.8467398447	401.117589028567	498151.439726652	4546006.50737795	45.5370925504084
Sweden	2006-2010	Male	Middle	40-44	0.00116015830091853	2.5	0.00578401557040104	0.994215984429599	99429.7291508162	575.103101569068	495710.888000158	4047855.0676513	40.7107119995415
Sweden	2006-2010	Male	Middle	45-49	0.00186917544654679	2.5	0.00930240765278805	0.990697592347212	98854.6260492471	919.58602987403	491974.16517155	3552144.17965114	35.9330091227247
Sweden	2006-2010	Male	Middle	50-54	0.00350130175002653	2.5	0.017354599525905	0.982645400474095	97935.0400193731	1699.6233990897	485426.141599141	3060170.01447959	31.2469368866775
Sweden	2006-2010	Male	Middle	55-59	0.00547544458654527	2.5	0.0270075273837037	0.972992472616296	96235.4166202834	2599.08064965442	474679.381477281	2574743.87288045	26.7546394384058
Sweden	2006-2010	Male	Middle	60-64	0.00894312736568695	2.5	0.0437377560214616	0.956262243978538	93636.3359706289	4095.44321742698	457943.071809577	2100064.49140317	22.4278798356858
Sweden	2006-2010	Male	Middle	65-69	0.0147175436927078	2.5	0.070976229081898	0.929023770918102	89540.892753202	6355.27491624892	431816.276475388	1642121.41959359	18.3393460697304
Sweden	2006-2010	Male	Middle	70-74	0.0240001288597523	2.5	0.113208120593241	0.886791879406759	83185.617836953	9417.28745570903	392384.870545493	1210305.1431182	14.5494518714815
Sweden	2006-2010	Male	Middle	75-79	0.0415833325859425	2.5	0.188337419088839	0.811662580911161	73768.330381244	13893.3369544963	334108.309519979	817920.272572708	11.0876885561269
Sweden	2006-2010	Male	Middle	80-84	0.0755732963525171	2.5	0.317819763776218	0.682180236223782	59874.9934267477	19029.4562669916	251801.32646626	483811.963052729	8.08036770216325
Sweden	2006-2010	Male	Middle	85-89	0.140016395362455	2.5	0.518563497571131	0.481436502428869	40845.5371597561	21181.0046097348	151275.174274444	232010.636586469	5.68019550530143
Sweden	2006-2010	Male	Middle	90+	0.24356747316343	4.10563851984051	1	0	19664.5325500214	19664.5325500214	80735.4623120254	80735.4623120254	4.10563851984051
Sweden	2006-2010	Male	High	30-34	0.00013611106663037	2.5	0.000680323834145053	0.999319676165855	1e+05	68.0323834145092	499829.919041464	5308449.49795833	53.0844949795833
Sweden	2006-2010	Male	High	35-39	0.000410905708428534	2.5	0.00205242016423872	0.997947579835761	99931.9676165855	205.102385388323	499147.082119457	4808619.57891686	48.118932245649
Sweden	2006-2010	Male	High	40-44	0.000619521760701845	2.5	0.00309281863239754	0.996907181367602	99726.8652311972	308.437106937636	497863.233388642	4309472.49679741	43.2127540237702
Sweden	2006-2010	Male	High	45-49	0.00114624854438597	2.5	0.00571486607961703	0.994285133920383	99418.4281242595	568.163002576184	495671.733114857	3811609.26340877	38.3390618351436
Sweden	2006-2010	Male	High	50-54	0.00183890018571372	2.5	0.00915242493876952	0.99084757506123	98850.2651216833	904.719631703672	491989.526529158	3315937.53029391	33.5450544944117
Sweden	2006-2010	Male	High	55-59	0.0032724265690432	2.5	0.016229359378147	0.983770640621853	97945.5454899797	1589.59345724553	485753.743806785	2823948.00376475	28.8318165939834
Sweden	2006-2010	Male	High	60-64	0.0058487613062534	2.5	0.0288223686450526	0.971177631354947	96355.9520327341	2777.20677063246	474836.74323709	2338194.25995797	24.2662151183316
Sweden	2006-2010	Male	High	65-69	0.0104010036622603	2.5	0.0506870283914792	0.949312971608521	93578.7452621017	4743.22851793915	456035.655015661	1863357.51672088	19.9121874470731
Sweden	2006-2010	Male	High	70-74	0.0182266606790269	2.5	0.0871616393342037	0.912838360665796	88835.5167441625	7743.04927052232	424819.960544507	1407321.86170522	15.8418829909907
Sweden	2006-2010	Male	High	75-79	0.0341053551565231	2.5	0.157129391523981	0.842870608476019	81092.4674736402	12742.0100713113	373607.312189923	982501.901160709	12.1158219964151
Sweden	2006-2010	Male	High	80-84	0.0634251395292405	2.5	0.273723344373028	0.726276655626972	68350.4574023289	18709.1157895917	294979.497537665	608894.588970786	8.90842010590612
Sweden	2006-2010	Male	High	85-89	0.120434028815687	2.5	0.462821499546253	0.537178500453747	49641.3416127372	22975.0801646949	190769.007651949	313915.091433121	6.3236625206877
Sweden	2006-2010	Male	High	90+	0.216541692835541	4.61804831626342	1	0	26666.2614480424	26666.2614480424	123146.083781172	123146.083781172	4.61804831626342
Sweden	2006-2010	Male	Low	30-34	0.000650977758259926	2.5	0.00324960024758859	0.996750399752411	1e+05	324.960024758853	499187.599938103	4830677.45103403	48.3067745103403
Sweden	2006-2010	Male	Low	35-39	0.00152234124882897	2.5	0.00758284704205564	0.992417152957944	99675.0399752411	755.82058204303	496485.648421098	4331489.85109593	43.4561135081747
Sweden	2006-2010	Male	Low	40-44	0.00232106719530831	2.5	0.0115383825733467	0.988461617426653	98919.2193931981	1141.36779721554	491742.677472952	3835004.20267483	38.7690504049664
Sweden	2006-2010	Male	Low	45-49	0.00312589811913894	2.5	0.0155082972030496	0.98449170279695	97777.8515959826	1516.36798242618	485098.338023847	3343261.52520188	34.192421602964
Sweden	2006-2010	Male	Low	50-54	0.00483049126184442	2.5	0.0238642659884038	0.976135734011596	96261.4836135564	2297.20964939229	475564.393944301	2858163.18717803	29.6916594247829
Sweden	2006-2010	Male	Low	55-59	0.00706370082914095	2.5	0.0347056287001421	0.965294371299858	93964.2739641641	3261.08920327871	461668.646812624	2382598.79323373	25.3564327453049
Sweden	2006-2010	Male	Low	60-64	0.0113898181004769	2.5	0.0553723869641083	0.944627613035892	90703.1847608854	5022.45184545676	440959.794190785	1920930.14642111	21.1781995470735
Sweden	2006-2010	Male	Low	65-69	0.0176358948650004	2.5	0.0844558385993192	0.915544161400681	85680.7329154286	7236.23815017683	410313.069201701	1479970.35223032	17.2730823123459
Sweden	2006-2010	Male	Low	70-74	0.0282987065983003	2.5	0.132144721253345	0.867855278746655	78444.4947652518	10366.0258946137	366307.409089725	1069657.28302862	13.6358489684918
Sweden	2006-2010	Male	Low	75-79	0.048501587319536	2.5	0.216282790031604	0.783717209968396	68078.4688706381	14724.2011884213	303581.841382137	703349.873938896	10.3314584714793
Sweden	2006-2010	Male	Low	80-84	0.087579226387063	2.5	0.35924100801431	0.64075899198569	53354.2676822169	19167.0409040249	218853.736151022	399768.032556758	7.49270957925644
Sweden	2006-2010	Male	Low	85-89	0.154430833582313	2.5	0.557078806690809	0.442921193309191	34187.2267781919	19044.9794976632	123323.685146802	180914.296405736	5.29186814653073
Sweden	2006-2010	Male	Low	90+	0.262929094682591	3.80330674780288	1	0	15142.2472805287	15142.2472805287	57590.6112589346	57590.6112589346	3.80330674780288
Sweden	2011-2015	Female	Middle	30-34	0.000200875039866647	2.5	0.00100387106773136	0.998996128932269	1e+05	100.387106773138	499749.032233067	5448364.4549108	54.483644549108
Sweden	2011-2015	Female	Middle	35-39	0.000499413228111244	2.5	0.00249395235856086	0.997506047641439	99899.6128932269	249.144875194383	498875.202278148	4948615.42267774	49.5358818653966
Sweden	2011-2015	Female	Middle	40-44	0.000741381753405802	2.5	0.00370005089148496	0.996299949108515	99650.4680180325	368.711803027007	497330.560582595	4449740.22039959	44.6534803990522
Sweden	2011-2015	Female	Middle	45-49	0.00122925906241467	2.5	0.00612746470826771	0.993872535291732	99281.7562150055	608.345457382296	494887.917431572	3952409.65981699	39.8100296620219
Sweden	2011-2015	Female	Middle	50-54	0.00209746009889858	2.5	0.010432595611933	0.989567404388067	98673.4107576232	1029.41979208443	490793.504307905	3457521.74238542	35.0400550243299
Sweden	2011-2015	Female	Middle	55-59	0.00340168547492763	2.5	0.0168650037786669	0.983134996221333	97643.9909655387	1646.76627659793	484103.039136199	2966728.23807752	30.3831112262152
Sweden	2011-2015	Female	Middle	60-64	0.00550500856350226	2.5	0.027151371486156	0.972848628513844	95997.2246889408	2606.45630916941	473469.982671781	2482625.19894132	25.8614267963032
Sweden	2011-2015	Female	Middle	65-69	0.00898043479545468	2.5	0.0439162073850604	0.95608379261494	93390.7683797714	4101.36835201619	456700.421018816	2009155.21626954	21.5134241973399
Sweden	2011-2015	Female	Middle	70-74	0.0144423805567277	2.5	0.0696954811297386	0.930304518870261	89289.4000277552	6223.06769472008	430889.330901976	1552454.79525072	17.386775975291
Sweden	2011-2015	Female	Middle	75-79	0.0252407562663572	2.5	0.118712780439828	0.881287219560172	83066.3323330351	9861.03527219339	390679.073484692	1121565.46434874	13.5020462905728
Sweden	2011-2015	Female	Middle	80-84	0.0483954839107711	2.5	0.215860710677459	0.784139289322541	73205.2970608417	15802.1474489078	326521.116681939	730886.390864052	9.98406427142293
Sweden	2011-2015	Female	Middle	85-89	0.0938864928714666	2.5	0.380194616482053	0.619805383517947	57403.1496119339	21824.3684515711	232454.826930742	404365.274182113	7.04430465777172
Sweden	2011-2015	Female	Middle	90+	0.206961134295339	4.83182508351048	1	0	35578.7811603628	35578.7811603628	171910.447251371	171910.447251371	4.83182508351048
Sweden	2011-2015	Female	High	30-34	0.000124441759858164	2.5	0.000622015287598203	0.999377984712402	1e+05	62.2015287598188	499844.4961781	5673846.2302302	56.738462302302
Sweden	2011-2015	Female	High	35-39	0.00030055693060736	2.5	0.00150165632000089	0.998498343679999	99937.7984712402	150.07222668131	499313.811789498	5174001.7340521	51.7722204531158
Sweden	2011-2015	Female	High	40-44	0.000415074134709302	2.5	0.00207321932425381	0.997926780675746	99787.7262445589	206.881842373579	498421.42661686	4674687.92226261	46.8463216689187
Sweden	2011-2015	Female	High	45-49	0.000754510623717245	2.5	0.00376545043769043	0.99623454956231	99580.8444021853	374.966734139787	496966.805175577	4176266.49564575	41.938452327023
Sweden	2011-2015	Female	High	50-54	0.00135767565927133	2.5	0.00676541519751033	0.99323458480249	99205.8776680455	671.168952457738	494351.465959083	3679299.69047017	37.0875171608434
Sweden	2011-2015	Female	High	55-59	0.00215195744556383	2.5	0.0107022104740352	0.989297789525965	98534.7087155878	1054.53919167197	490037.195598759	3184948.22451109	32.323109958179
Sweden	2011-2015	Female	High	60-64	0.00343585163807856	2.5	0.0170329514549979	0.982967048545002	97480.1695239158	1660.37499532584	483249.910131264	2694911.02891233	27.6457359694184
Sweden	2011-2015	Female	High	65-69	0.00601804140107129	2.5	0.0296442068451169	0.970355793154883	95819.79452859	2840.5018088621	471997.718120795	2211661.11878106	23.0814638004798
Sweden	2011-2015	Female	High	70-74	0.0103682974446605	2.5	0.050531668792269	0.949468331207731	92979.2927197279	4698.39882425271	453150.466538007	1739663.40066027	18.7102240700435
Sweden	2011-2015	Female	High	75-79	0.0184701202752622	2.5	0.088274499804731	0.911725500195269	88280.8938954752	7792.95175093762	421922.090100032	1286512.93412226	14.5729486568803
Sweden	2011-2015	Female	High	80-84	0.0390246528151577	2.5	0.177778867609916	0.822221132390084	80487.9421445375	14309.0552107083	366667.072695917	864590.844022229	10.7418679243858
Sweden	2011-2015	Female	High	85-89	0.0814621409921671	2.5	0.338394793926247	0.661605206073753	66178.8869338292	22394.5908062416	274907.957653542	497923.771326312	7.52390670795317
Sweden	2011-2015	Female	High	90+	0.196328212813788	5.09351145038168	1	0	43784.2961275876	43784.2961275876	223015.81367277	223015.81367277	5.09351145038168
Sweden	2011-2015	Female	Low	30-34	0.000347016555082895	2.5	0.00173357882403577	0.998266421175964	1e+05	173.357882403579	499566.605293991	5231693.36656244	52.3169336656244
Sweden	2011-2015	Female	Low	35-39	0.000930674772687708	2.5	0.00464257205171625	0.995357427948284	99826.6421175964	463.452378711838	497974.579641202	4732126.76126845	47.4034452215068
Sweden	2011-2015	Female	Low	40-44	0.00141347819856438	2.5	0.00704250492488536	0.992957495075115	99363.1897388846	699.765753088417	495066.534311702	4234152.18162724	42.6128850407694
Sweden	2011-2015	Female	Low	45-49	0.00241909851793429	2.5	0.0120227818552527	0.987977218144747	98663.4239857962	1186.20882367353	490351.597869797	3739085.64731554	37.8973838152407
Sweden	2011-2015	Female	Low	50-54	0.00355260201975874	2.5	0.0176066366663387	0.982393363333661	97477.2151621226	1716.24591060601	483095.461034098	3248734.04944575	33.3281376990766
Sweden	2011-2015	Female	Low	55-59	0.00518130218187499	2.5	0.025575228442053	0.974424771557947	95760.9692515166	2449.10866443996	472682.074596483	2765638.58841165	28.8806453195736
Sweden	2011-2015	Female	Low	60-64	0.00751234598693071	2.5	0.036869292726516	0.963130707273484	93311.8605870767	3440.34230284077	457958.447178281	2292956.51381516	24.5730446203613
Sweden	2011-2015	Female	Low	65-69	0.0115603070528524	2.5	0.05617794940253	0.94382205059747	89871.5182842359	5048.79760690036	436735.597403929	1834998.06663688	20.4180156479982
Sweden	2011-2015	Female	Low	70-74	0.0175418003821036	2.5	0.0840241641246486	0.915975835875351	84822.7206773355	7127.15820369167	406295.707877448	1398262.46923295	16.4845274717363
Sweden	2011-2015	Female	Low	75-79	0.0290745332186409	2.5	0.135522064199627	0.864477935800373	77695.5624736439	10529.4630055793	362154.154854271	991966.761355505	12.7673541419049
Sweden	2011-2015	Female	Low	80-84	0.0537399537262543	2.5	0.236875564009407	0.763124435990593	67166.0994680645	15910.0076938097	296055.478105798	629812.606501234	9.37694181274724
Sweden	2011-2015	Female	Low	85-89	0.104255477117066	2.5	0.413502606706887	0.586497393293113	51256.0917742549	21194.5275582618	203294.13997562	333757.128395436	6.51156022322944
Sweden	2011-2015	Female	Low	90+	0.230422164784837	4.33986027747712	1	0	30061.564215993	30061.564215993	130462.988419816	130462.988419816	4.33986027747712
Sweden	2011-2015	Male	Middle	30-34	0.000353551279268654	2.5	0.00176619529482846	0.998233804705172	1e+05	176.61952948285	499558.451176293	5119218.10987283	51.1921810987283
Sweden	2011-2015	Male	Middle	35-39	0.000764348547798518	2.5	0.00381445380841982	0.99618554619158	99823.3804705171	380.771673805095	498164.973168073	4619659.65869654	46.2783331612473
Sweden	2011-2015	Male	Middle	40-44	0.00106942699378389	2.5	0.00533287716194067	0.994667122838059	99442.6087967121	530.315217375784	495887.255940121	4121494.68552847	41.4459630072048
Sweden	2011-2015	Male	Middle	45-49	0.00172820258427232	2.5	0.00860383997516223	0.991396160024838	98912.2935793363	851.025545532888	492433.904032849	3625607.42958835	36.6547705890603
Sweden	2011-2015	Male	Middle	50-54	0.00294734252793882	2.5	0.0146289215332619	0.985371078466738	98061.2680338034	1434.53059551866	486720.01368022	3133173.5255555	31.9511830550207
Sweden	2011-2015	Male	Middle	55-59	0.0048003810756216	2.5	0.023717275477193	0.976282724522807	96626.7374382847	2291.72295028619	477404.379815708	2646453.51187528	27.3884183822885
Sweden	2011-2015	Male	Middle	60-64	0.0079769639249718	2.5	0.0391049722426916	0.960895027757308	94335.0144879985	3688.9681230671	462452.652132325	2169049.13205957	22.9930439278781
Sweden	2011-2015	Male	Middle	65-69	0.013407569554885	2.5	0.0648636867937417	0.935136313206258	90646.0463649314	5879.63676050589	438531.139923392	1706596.47992725	18.8270371225753
Sweden	2011-2015	Male	Middle	70-74	0.0219732515609414	2.5	0.104145234228279	0.895854765771721	84766.4096044255	8828.01758294315	401762.00406477	1268065.34000385	14.9595263727868
Sweden	2011-2015	Male	Middle	75-79	0.0379528378525088	2.5	0.173319291815117	0.826680708184883	75938.3920214824	13161.5883267421	346787.989290557	866303.335939084	11.4079757666453
Sweden	2011-2015	Male	Middle	80-84	0.0702805807066913	2.5	0.29888787073062	0.70111212926938	62776.8036947403	18763.2251875951	266975.955504714	519515.346648527	8.27559410598112
Sweden	2011-2015	Male	Middle	85-89	0.130515066175636	2.5	0.492031516150861	0.507968483849139	44013.5785071453	21656.0677640956	165927.723125487	252539.391143813	5.73776092990973
Sweden	2011-2015	Male	Middle	90+	0.258135090278127	3.87394057476863	1	0	22357.5107430496	22357.5107430496	86611.6680183256	86611.6680183256	3.87394057476863
Sweden	2011-2015	Male	High	30-34	0.000147186258690889	2.5	0.000735660595627601	0.999264339404372	1e+05	73.566059562756	499816.084851093	5375770.6163163	53.757706163163
Sweden	2011-2015	Male	High	35-39	0.000366419895324227	2.5	0.00183042271836897	0.998169577281631	99926.4339404372	182.907614850177	499174.900665061	4875954.53146521	48.7954421987239
Sweden	2011-2015	Male	High	40-44	0.000563761416168677	2.5	0.00281483983561335	0.997185160164387	99743.5263255871	280.762051245809	498015.726499821	4376779.63080015	43.8803378227603
Sweden	2011-2015	Male	High	45-49	0.000999456215258197	2.5	0.00498482578850025	0.9950151742115	99462.7642743413	495.804552350266	496074.309990831	3878763.90430032	38.9971456413759
Sweden	2011-2015	Male	High	50-54	0.00167673398289494	2.5	0.00834867365241197	0.991651326347588	98966.959721991	826.242849090297	492769.191487229	3382689.59430949	34.1799889964473
Sweden	2011-2015	Male	High	55-59	0.00294255515400783	2.5	0.0146053332732909	0.985394666726709	98140.7168729007	1433.37787760839	487120.139670482	2889920.40282226	29.4467015822283
Sweden	2011-2015	Male	High	60-64	0.00490070410359445	2.5	0.0242069428574794	0.975793057142521	96707.3389952923	2340.98902895793	477684.222404067	2402800.26315178	24.8461004936632
Sweden	2011-2015	Male	High	65-69	0.00876067581470876	2.5	0.0428645725142111	0.957135427485789	94366.3499663344	4044.97325103336	461719.316704088	1925116.04074772	20.4004503876065
Sweden	2011-2015	Male	High	70-74	0.0163717464830155	2.5	0.0786400452062535	0.921359954793746	90321.376715301	7102.87714798233	433849.690706549	1463396.72404363	16.202108263433
Sweden	2011-2015	Male	High	75-79	0.0298990028330426	2.5	0.139097800348489	0.860902199651511	83218.4995673187	11575.5102381157	387153.722241304	1029547.03333708	12.3716125463694
Sweden	2011-2015	Male	High	80-84	0.057784852298808	2.5	0.252454191127715	0.747545808872285	71642.989329203	18086.5729210754	312998.514343326	642393.311095774	8.96658999171497
Sweden	2011-2015	Male	High	85-89	0.115984246463611	2.5	0.449565068152872	0.550434931847128	53556.4164081275	24077.0939925434	207589.347059279	329394.796752448	6.15042638854492
Sweden	2011-2015	Male	High	90+	0.242019733023796	4.13189448441247	1	0	29479.3224155841	29479.3224155841	121805.449693169	121805.449693169	4.13189448441247
Sweden	2011-2015	Male	Low	30-34	0.00076068262997751	2.5	0.00379619390298249	0.996203806097018	1e+05	379.619390298249	499050.951524254	4888222.25043707	48.8822225043707
Sweden	2011-2015	Male	Low	35-39	0.00173234085678484	2.5	0.00862435348416425	0.991375646515836	99620.3806097018	859.161376605043	495953.999606996	4389171.29891282	44.0589693800605
Sweden	2011-2015	Male	Low	40-44	0.00210428454325529	2.5	0.0104663622057423	0.989533637794258	98761.2192330967	1033.67069237432	491221.919434548	3893217.29930582	39.4205066476248
Sweden	2011-2015	Male	Low	45-49	0.00293730838004124	2.5	0.0145794808222168	0.985420519177783	97727.5485407224	1424.81691975173	485075.700404233	3401995.37987127	34.8110172686229
Sweden	2011-2015	Male	Low	50-54	0.00443592155727621	2.5	0.0219363380987314	0.978063661901269	96302.7316209707	2112.52928066901	476232.334903181	2916919.67946704	30.2890648102017
Sweden	2011-2015	Male	Low	55-59	0.00684680537932998	2.5	0.0336579040995357	0.966342095900464	94190.2023403017	3170.24479748574	463025.399707794	2440687.34456386	25.9123272264121
Sweden	2011-2015	Male	Low	60-64	0.010615906725283	2.5	0.0517072356497162	0.948292764350284	91019.9575428159	4706.39039349354	443333.811730346	1977661.94485607	21.7277836448756
Sweden	2011-2015	Male	Low	65-69	0.0164231895607986	2.5	0.0788774015112853	0.921122598488715	86313.5671493224	6808.18989190838	414547.361016841	1534328.13312572	17.7762104359716
Sweden	2011-2015	Male	Low	70-74	0.0259277216275687	2.5	0.121747049140135	0.878252950859865	79505.377257414	9679.54507186338	373328.023607412	1119780.77210888	14.0843400878833
Sweden	2011-2015	Male	Low	75-79	0.0447672406990367	2.5	0.201306376021203	0.798693623978797	69825.8321855506	14056.3852299379	313988.197852908	746452.748501469	10.6902091265865
Sweden	2011-2015	Male	Low	80-84	0.0796052682881183	2.5	0.331961609063461	0.668038390936539	55769.4469556127	18513.3153479645	232563.946408152	432464.55064856	7.75450671032764
Sweden	2011-2015	Male	Low	85-89	0.144945946975952	2.5	0.531964492186043	0.468035507813957	37256.1316076482	19818.939131479	136733.310209544	199900.604240408	5.36557596332334
Sweden	2011-2015	Male	Low	90+	0.276047798844275	3.62256103539563	1	0	17437.1924761692	17437.1924761692	63167.2940308645	63167.2940308645	3.62256103539563
